# Supplementary material for: Role of NCKAP1 in the Defective Phagocytic Function of Microglia-Like Cells Derived from Rapidly Progressing Sporadic ALS
Source: Mol Neurobiol. 2023 May 8;60(8):4761–77. doi: 10.1007/s12035-023-03339-2 (PMC10293423; doi:10.1007/s12035-023-03339-2)
Supplement: Supplementary file 2 — Supplementary file2 (XLSX 582 KB) [file 12035_2023_3339_MOESM2_ESM.xlsx]

## Sheet: Supplemental Table 4
a. List of 705 shared genes in iMGs and Brain-MG according to whole-transcriptome differential gene expression analysis (3 fold-change).				b. List of 195 shared genes in iMGs and monocytes according to whole-transcriptome differential gene expression analysis (3 fold-change).				c. List of 705 shared genes in Brain-MGs and monocytes according to whole-transcriptome differential gene expression analysis (3 fold-change).				d. List of 9511 shared genes in iMGs, Brain-MGs, and monocytes according to whole-transcriptome differential gene expression analysis (3 fold-change).				e. List of 416 genes in iMGs according to whole-transcriptome differential gene expression analysis (3 fold-change).				f. List of 771 genes in monocytes according to whole-transcriptome differential gene expression analysis (3 fold-change).				g. List of 735 genes in Brain-MGs according to whole-transcriptome differential gene expression analysis (3 fold-change).
Gene symbol	Transcript_id	Description		Gene symbol	Transcript_id	Description		Gene symbol	Transcript_id	Description		Gene symbol	Transcript_id	Description		Gene symbol	Transcript_id	Description		Gene symbol	Transcript_id	Description		Gene symbol	Transcript_id	Description
HES4	NM_021170	hes family bHLH transcription factor 4		MEGF6	NM_001409	multiple EGF like domains 6		DDX11L1	NR_046018	DEAD/H-box helicase 11 like 1		RGS16	NM_002928	regulator of G-protein signaling 16		TNFRSF18	NM_148901	tumor necrosis factor receptor superfamily member 18		PLCH2	NM_001303012	phospholipase C eta 2		SCNN1D	NM_001130413	sodium channel epithelial 1 delta subunit
C1orf233	NM_001242659	chromosome 1 open reading frame 233		ACOT7	NM_007274	acyl-CoA thioesterase 7		LINC00115	NR_024321	long intergenic non-protein coding RNA 115		IL1B	NM_000576	interleukin 1, beta		ACAP3	NM_030649	ArfGAP with coiled-coil, ankyrin repeat and PH domains 3		UTS2	NM_021995	urotensin 2		LOC102724312	NR_125996	uncharacterized LOC102724312
LOC115110	NR_037844	uncharacterized LOC115110		CROCCP3	NR_023386	ciliary rootlet coiled-coil, rootletin pseudogene 3		PRKCZ	NM_002744	protein kinase C zeta		TMEM52B	NM_001079815	transmembrane protein 52B		MXRA8	NM_001282585	matrix-remodelling associated 8		RBP7	NM_052960	retinol binding protein 7		VWA1	NM_022834	von Willebrand factor A domain containing 1
TNFRSF9	NM_001561	tumor necrosis factor receptor superfamily member 9		LOC100506730	NR_037847	uncharacterized LOC100506730		SMIM1	NM_001288583	small integral membrane protein 1 (Vel blood group)		FPR3	NM_002030	formyl peptide receptor 3		MMEL1	NM_033467	membrane metallo-endopeptidase-like 1		FBXO2	NM_012168	F-box protein 2		TP73	NM_001204188	tumor protein p73
ERRFI1	NM_018948	ERBB receptor feedback inhibitor 1		CDA	NM_001785	cytidine deaminase		TNFRSF25	NM_003790	tumor necrosis factor receptor superfamily member 25		FCGBP	NM_003890	Fc fragment of IgG binding protein		ARHGEF16	NM_014448	Rho guanine nucleotide exchange factor 16		PADI4	NM_012387	peptidyl arginine deiminase 4		PLEKHG5	NM_001265592	pleckstrin homology and RhoGEF domain containing G5
SLC2A5	NM_003039	solute carrier family 2 member 5		SYTL1	NM_001193308	synaptotagmin like 1		TNFRSF8	NM_001281430	tumor necrosis factor receptor superfamily member 8		HSPA1B	NM_005346_4	heat shock protein family A (Hsp70) member 1B		GPR153	NM_207370	G protein-coupled receptor 153		TCEA3	NM_003196	transcription elongation factor A3		RNU6-2	NR_125730	RNA, U6 small nuclear 2
SPSB1	NM_025106	splA/ryanodine receptor domain and SOCS box containing 1		ZMYM1	NM_001289088	zinc finger MYM-type containing 1		CROCCP2	NR_026752	ciliary rootlet coiled-coil, rootletin pseudogene 2		DNAJA4	NM_018602	DnaJ heat shock protein family (Hsp40) member A4		HES2	NM_019089	hes family bHLH transcription factor 2		E2F2	NM_004091	E2F transcription factor 2		KAZN	NM_201628	kazrin, periplakin interacting protein
APITD1-CORT	NM_001270517	APITD1-CORT readthrough		NCDN	NM_001014839	neurochondrin		PADI2	NM_007365	peptidyl arginine deiminase 2		CCL20	NM_004591	C-C motif chemokine ligand 20		ATP13A2	NM_022089	ATPase 13A2		UBXN11	NM_183008	UBX domain protein 11		FHAD1	NM_052929	forkhead-associated (FHA) phosphopeptide binding domain 1
PDPN	NM_198389	podoplanin		ST3GAL3	NM_174964	ST3 beta-galactoside alpha-2,3-sialyltransferase 3		ALPL	NM_000478	alkaline phosphatase, liver/bone/kidney		HSPA1A	NM_005345_2	heat shock protein family A (Hsp70) member 1A		RAP1GAP	NM_002885	RAP1 GTPase activating protein		ZNF683	NM_173574	zinc finger protein 683		FBLIM1	NM_017556	filamin binding LIM protein 1
TMEM51-AS1	NR_027136	TMEM51 antisense RNA 1		LEPR	NM_001003679	leptin receptor		RHD	NM_001282869	Rh blood group D antigen		NDRG2	NM_201541	NDRG family member 2		MATN1	NM_002379	matrilin 1, cartilage matrix protein		SFN	NM_006142	stratifin		C1orf64	NM_178840	chromosome 1 open reading frame 64
TMEM51	NM_001136216	transmembrane protein 51		AK5	NM_174858	adenylate kinase 5		PAQR7	NM_178422	progestin and adipoQ receptor family member 7		TAGLN	NM_003186	transgelin		KIAA1522	NM_020888	KIAA1522		GPR3	NM_005281	G protein-coupled receptor 3		MST1L	NM_001271733	macrophage stimulating 1-like
EPHA2	NM_004431	EPH receptor A2		TGFBR3	NM_003243	transforming growth factor beta receptor 3		PDIK1L	NM_001243532	PDLIM1 interacting kinase 1 like		CMKLR1	NM_001142345	chemerin chemokine-like receptor 1		OSCP1	NM_145047	organic solute carrier partner 1		SNORD99	NR_003077	small nucleolar RNA, C/D box 99		PADI1	NM_013358	peptidyl arginine deiminase 1
IGSF21	NM_032880	immunoglobin superfamily member 21		LOC102606465	NR_109849	uncharacterized LOC102606465		RNU11	NR_004407	RNA, U11 small nuclear		DDR1	NM_001297652_5	discoidin domain receptor tyrosine kinase 1		LINC01137	NR_038842	long intergenic non-protein coding RNA 1137		LCK	NM_005356	LCK proto-oncogene, Src family tyrosine kinase		LINC01141	NR_033887	long intergenic non-protein coding RNA 1141
NBL1	NM_001278164	neuroblastoma 1, DAN family BMP antagonist		KIAA1324	NM_001267048	KIAA1324		MARCKSL1	NM_023009	MARCKS-like 1		CLEC5A	NM_001301167	C-type lectin domain family 5 member A		COA7	NM_023077	cytochrome c oxidase assembly factor 7 (putative)		TRIM62	NM_018207	tripartite motif containing 62		CAMK2N1	NM_018584	calcium/calmodulin dependent protein kinase II inhibitor 1
LDLRAD2	NM_001013693	low density lipoprotein receptor class A domain containing 2		KCNA3	NR_109846	potassium voltage-gated channel subfamily A member 3		FAM229A	NM_001167676	family with sequence similarity 229 member A		ANKRD22	NM_144590	ankyrin repeat domain 22		PODN	NM_153703	podocan		LOC653160	NR_037869	uncharacterized LOC653160		NCMAP	NM_001010980	non-compact myelin associated protein
HSPG2	NM_005529	heparan sulfate proteoglycan 2		CHI3L2	NM_001025197	chitinase 3 like 2		AZIN2	NM_001293562	antizyme inhibitor 2		PHLDA1	NM_007350	pleckstrin homology like domain family A member 1		SLC1A7	NM_006671	solute carrier family 1 member 7		HPCAL4	NM_016257	hippocalcin like 4		SNHG3	NR_036473	small nucleolar RNA host gene 3
C1QC	NM_172369	complement component 1, q subcomponent, C chain		ACP6	NM_016361	acid phosphatase 6, lysophosphatidic		KIAA0754	NM_015038	KIAA0754		HMOX1	NM_002133	heme oxygenase 1		HHLA3	NM_001036646	HERV-H LTR-associating 3		LOC339539	NR_104171	uncharacterized LOC339539		TINAGL1	NM_001204414	tubulointerstitial nephritis antigen like 1
C1QB	NM_000491	complement component 1, q subcomponent, B chain		BLZF1	NM_003666	basic leucine zipper nuclear factor 1		BMP8A	NM_181809	bone morphogenetic protein 8a		SERPINH1	NM_001235	serpin family H member 1		SAMD13	NM_001010971	sterile alpha motif domain containing 13		MPL	NM_005373	MPL proto-oncogene, thrombopoietin receptor		PPIEL	NR_003929	peptidylprolyl isomerase E like pseudogene
ZNF436	NM_030634	zinc finger protein 436		CR1	NM_000651	complement component 3b/4b receptor 1 (Knops blood group)		NFYC-AS1	NR_024567	NFYC antisense RNA 1		SOCS6	NM_004232	suppressor of cytokine signaling 6		MCOLN3	NM_001253693	mucolipin 3		PTCH2	NM_001166292	patched 2		HEYL	NM_014571	hes related family bHLH transcription factor with YRPW motif-like
ZNF436-AS1	NR_033690	ZNF436 antisense RNA 1		HHAT	NM_001170564	hedgehog acyltransferase		KDM4A-AS1	NR_033827	KDM4A antisense RNA 1		TNIP3	NM_001128843	TNFAIP3 interacting protein 3		KIAA1107	NM_015237	KIAA1107		LINC00853	NR_047498	long intergenic non-protein coding RNA 853		ZNF691	NM_015911	zinc finger protein 691
GALE	NM_000403	UDP-galactose-4-epimerase		DNAH14	NM_001373	dynein axonemal heavy chain 14		C1orf228	NM_001145636	chromosome 1 open reading frame 228		ZFAND2A	NM_182491	zinc finger AN1-type containing 2A		SYPL2	NM_001040709	synaptophysin like 2		PDZK1IP1	NM_005764	PDZK1 interacting protein 1		MUTYH	NM_001293196	mutY DNA glycosylase
GPN2	NM_018066	GPN-loop GTPase 2		SPHAR	NM_006542	S-phase response (cyclin related)		SNORD46	NR_000024	small nucleolar RNA, C/D box 46		IL4I1	NM_172374	interleukin 4 induced 1		ATXN7L2	NM_153340	ataxin 7 like 2		SSBP3-AS1	NR_103541	SSBP3 antisense RNA 1		ELAVL4	NM_001144777	ELAV like neuron-specific RNA binding protein 4
TMEM222	NR_037577	transmembrane protein 222		TFB2M	NM_022366	transcription factor B2, mitochondrial		PIK3R3	NM_003629	phosphoinositide-3-kinase regulatory subunit 3		EDN1	NM_001955	endothelin 1		KCNC4	NM_004978	potassium voltage-gated channel subfamily C member 4		HOOK1	NM_015888	hook microtubule-tethering protein 1		CDKN2C	NM_001262	cyclin-dependent kinase inhibitor 2C
SNORA61	NR_002987	small nucleolar RNA, H/ACA box 61		MPP7	NM_173496	membrane palmitoylated protein 7		TAL1	NM_003189	T-cell acute lymphocytic leukemia 1		JUN	NM_002228	Jun proto-oncogene, AP-1 transcription factor subunit		VANGL1	NM_138959	VANGL planar cell polarity protein 1		INADL	NM_176877			ZFYVE9	NM_004799	zinc finger FYVE-type containing 9
RAB42	NM_152304	RAB42, member RAS oncogene family		RASGEF1A	NM_001282862	RasGEF domain family member 1A		SPATA6	NM_001286238	spermatogenesis associated 6		GAS6	NM_000820	growth arrest specific 6		LINC00622	NR_036540	long intergenic non-protein coding RNA 622		DLEU2L	NR_002771	deleted in lymphocytic leukemia 2-like		TCTEX1D1	NM_152665	Tctex1 domain containing 1
MECR	NM_016011	mitochondrial trans-2-enoyl-CoA reductase		AGAP7P	NR_126580	ArfGAP with GTPase domain, ankyrin repeat and PH domain 7, pseudogene		GPX7	NM_015696	glutathione peroxidase 7		CCL2	NM_002982	C-C motif chemokine ligand 2		LOC645166	NR_027356	lymphocyte-specific protein 1 pseudogene		SSX2IP	NM_014021	synovial sarcoma, X breakpoint 2 interacting protein		SNORD45A	NR_002749	small nucleolar RNA, C/D box 45A
SDC3	NM_014654	syndecan 3		SLC25A16	NM_152707	solute carrier family 25 member 16		PDE4B	NM_001297440	phosphodiesterase 4B		ITGB8	NM_002214	integrin subunit beta 8		ANXA9	NM_003568	annexin A9		CDC7	NM_003503	cell division cycle 7		ADGRL4	NM_022159	adhesion G protein-coupled receptor L4
FABP3	NM_004102	fatty acid binding protein 3		FAM149B1	NM_173348	family with sequence similarity 149 member B1		NEXN	NM_144573	nexilin F-actin binding protein		ID3	NM_002167	inhibitor of DNA binding 3, HLH protein		S100A2	NM_005978	S100 calcium binding protein A2		GFI1	NM_005263	growth factor independent 1 transcription repressor		CNN3	NM_001839	calponin 3
MTMR9LP	NR_026850	myotubularin related protein 9-like, pseudogene		ANO9	NM_001012302	anoctamin 9		IFI44	NM_006417	interferon induced protein 44		EPB41L2	NM_001199388	erythrocyte membrane protein band 4.1 like 2		CRABP2	NM_001878	cellular retinoic acid binding protein 2		CDC14A	NM_003672	cell division cycle 14A		PALMD	NM_017734	palmdelphin
ZBTB8A	NM_001291496	zinc finger and BTB domain containing 8A		SLC25A22	NM_024698	solute carrier family 25 member 22		LOC646626	NR_045484	uncharacterized LOC646626		HSPB1	NM_001540	heat shock protein family B (small) member 1		KLHDC9	NR_033386	kelch domain containing 9		LOC101928370	NR_104626	uncharacterized LOC101928370		VCAM1	NM_001078	vascular cell adhesion molecule 1
SH3D21	NM_001162530	SH3 domain containing 21		TSPAN32	NM_139022	tetraspanin 32		RPAP2	NM_024813	RNA polymerase II associated protein 2		INHBA	NM_002192	inhibin beta A		NOS1AP	NM_001164757	nitric oxide synthase 1 adaptor protein		S1PR1	NM_001400	sphingosine-1-phosphate receptor 1		CELSR2	NM_001408	cadherin EGF LAG seven-pass G-type receptor 2
MANEAL	NM_001031740	mannosidase endo-alpha like		MICALCL	NM_032867	MICAL C-terminal like		FAM102B	NM_001010883	family with sequence similarity 102 member B		DHRS3	NM_004753	dehydrogenase/reductase (SDR family) member 3		IGFN1	NM_001164586	immunoglobulin-like and fibronectin type III domain containing 1		PRMT6	NM_018137	protein arginine methyltransferase 6		GSTM2	NM_000848	glutathione S-transferase mu 2 (muscle)
COL9A2	NM_001852	collagen type IX alpha 2		ELP4	NM_001288725	elongator acetyltransferase complex subunit 4		PSRC1	NM_032636	proline and serine rich coiled-coil 1		PDGFB	NM_002608	platelet derived growth factor subunit B		PCAT6	NR_046325	prostate cancer associated transcript 6 (non-protein coding)		SCARNA2	NR_003023	small Cajal body-specific RNA 2		GSTM1	NM_000561	glutathione S-transferase mu 1
RIMS3	NM_014747	regulating synaptic membrane exocytosis 3		DAGLA	NM_006133	diacylglycerol lipase alpha		MAGI3	NM_152900	membrane associated guanylate kinase, WW and PDZ domain containing 3		C1orf54	NM_001301040	chromosome 1 open reading frame 54		SOX13	NM_005686	SRY-box 13		TSPAN2	NM_005725	tetraspanin 2		TMIGD3	NM_001081976	transmembrane and immunoglobulin domain containing 3
CITED4	NM_133467	Cbp/p300 interacting transactivator with Glu/Asp rich carboxy-terminal domain 4		ZNHIT2	NM_014205	zinc finger HIT-type containing 2		HIPK1-AS1	NR_110725	HIPK1 antisense RNA 1		CCL4	NM_002984	C-C motif chemokine ligand 4		MFSD4	NM_181644			CD2	NM_001767	CD2 molecule		ADORA3	NM_000677	adenosine A3 receptor
CCDC24	NM_152499	coiled-coil domain containing 24		CATSPER1	NM_053054	cation channel sperm associated 1		FAM46C	NM_017709	family with sequence similarity 46 member C		FUCA1	NM_000147	fucosidase, alpha-L- 1, tissue		DYRK3	NM_003582	dual specificity tyrosine phosphorylation regulated kinase 3		CD101	NM_001256111	CD101 molecule		WNT2B	NM_001291880	Wnt family member 2B
ERI3	NM_001301698	ERI1 exoribonuclease family member 3		FOLR3	NM_000804	folate receptor 3 (gamma)		FAM72D	NM_207418	family with sequence similarity 72 member D		CCL3	NM_002983	C-C motif chemokine ligand 3		HSD11B1	NM_001206741	hydroxysteroid (11-beta) dehydrogenase 1		EMBP1	NR_003955	embigin pseudogene 1		OLFML3	NM_020190	olfactomedin like 3
TMEM53	NM_001300748	transmembrane protein 53		DGAT2	NM_001253891	diacylglycerol O-acyltransferase 2		CD160	NM_007053	CD160 molecule		C1QA	NM_015991	complement component 1, q subcomponent, A chain		C1orf115	NM_024709	chromosome 1 open reading frame 115		LOC100132057	NR_111930_1	phosphodiesterase 4D interacting protein pseudogene		SYT6	NM_001270805	synaptotagmin 6
POMGNT1	NM_001290130	protein O-linked mannose N-acetylglucosaminyltransferase 1 (beta 1,2-)		PIWIL4	NM_152431	piwi like RNA-mediated gene silencing 4		FMO5	NM_001144829	flavin containing monooxygenase 5		CTSL	NM_001257972	cathepsin L		LOC101929771	NR_125989	uncharacterized LOC101929771		BCL9	NM_004326	B-cell CLL/lymphoma 9		FAM72B	NM_001100910	family with sequence similarity 72 member B
ACOT11	NM_147161	acyl-CoA thioesterase 11		MPZL3	NM_198275	myelin protein zero like 3		RNVU1-19	NR_104086	RNA, variant U1 small nuclear 19		LINC01094	NR_038303	long intergenic non-protein coding RNA 1094		CNIH3	NM_152495	cornichon family AMPA receptor auxiliary protein 3		MTMR11	NM_181873	myotubularin related protein 11		SRGAP2-AS1	NR_104189	SRGAP2 antisense RNA 1
PPAP2B	NM_003713			PVRL1	NM_203285			FAM231D	NR_111934	family with sequence similarity 231 member D		SLC25A19	NM_001126122	solute carrier family 25 member 19		KIAA1804	NM_032435	mixed lineage kinase 4		TDRKH	NM_006862	tudor and KH domain containing		SRGAP2B	NM_001271870	SLIT-ROBO Rho GTPase activating protein 2B
FGGY	NM_001113411	FGGY carbohydrate kinase domain containing		PRDM10	NM_020228	PR domain 10		RNVU1-20	NR_125392			VSIG4	NM_001257403	V-set and immunoglobulin domain containing 4		HACD1	NM_014241	3-hydroxyacyl-CoA dehydratase 1		AQP10	NM_080429	aquaporin 10		ECM1	NM_022664	extracellular matrix protein 1
DOCK7	NM_001272000	dedicator of cytokinesis 7		NCAPD3	NM_015261	non-SMC condensin II complex subunit D3		HIST2H2AC	NM_003517	histone cluster 2, H2ac		BAG3	NM_004281	BCL2 associated athanogene 3		STAM-AS1	NR_110370	STAM antisense RNA 1 (head to head)		PEAR1	NM_001080471	platelet endothelial aggregation receptor 1		TCHH	NM_007113	trichohyalin
GNG12	NM_018841	G protein subunit gamma 12		LINC00937	NR_024420	long intergenic non-protein coding RNA 937		ADAMTSL4	NM_019032	ADAMTS like 4		SERPINE1	NM_000602	serpin family E member 1		ADAMTS14	NM_080722	ADAM metallopeptidase with thrombospondin type 1 motif 14		FCRL5	NM_031281	Fc receptor like 5		S100A16	NM_080388	S100 calcium binding protein A16
CTH	NM_001902	cystathionine gamma-lyase		CLEC1B	NM_001099431	C-type lectin domain family 1 member B		GABPB2	NM_144618	GA binding protein transcription factor beta subunit 2		LACC1	NM_001128303	laccase domain containing 1		DUSP13	NM_001007273	dual specificity phosphatase 13		FCRL2	NM_030764	Fc receptor like 2		INTS3	NM_023015	integrator complex subunit 3
DNAJB4	NM_007034	DnaJ heat shock protein family (Hsp40) member B4		TMTC1	NM_001193451	transmembrane and tetratricopeptide repeat containing 1		TNFAIP8L2	NM_024575	TNF alpha induced protein 8 like 2		DTNA	NM_001198945	dystrobrevin alpha		AGAP11	NM_133447	ArfGAP with GTPase domain, ankyrin repeat and PH domain 11		FCRL1	NM_001159397	Fc receptor like 1		EFNA3	NM_004952	ephrin A3
DDAH1	NM_012137	dimethylarginine dimethylaminohydrolase 1		CPNE8	NM_153634	copine 8		SELENBP1	NM_001258288	selenium binding protein 1		HSPH1	NM_001286504	heat shock protein family H (Hsp110) member 1		CRTAC1	NM_018058	cartilage acidic protein 1		CD1C	NM_001765	CD1c molecule		EFNA1	NM_182685	ephrin A1
CYR61	NM_001554	cysteine rich angiogenic inducer 61		KIF21A	NM_017641	kinesin family member 21A		S100A12	NM_005621	S100 calcium binding protein A12		ABHD12	NM_015600	abhydrolase domain containing 12		TACC2	NM_001291876	transforming acidic coiled-coil containing protein 2		PYHIN1	NM_198928	pyrin and HIN domain family member 1		C1orf61	NM_006365	chromosome 1 open reading frame 61
F3	NM_001178096	coagulation factor III, tissue factor		PLEKHA8P1	NR_037144	pleckstrin homology domain containing A8 pseudogene 1		S100A8	NM_002964	S100 calcium binding protein A8		SPRED1	NM_152594	sprouty related EVH1 domain containing 1		EPS8L2	NM_022772	EPS8 like 2		AIM2	NM_004833	absent in melanoma 2		IQGAP3	NM_178229	IQ motif containing GTPase activating protein 3
ALG14	NM_001305242	ALG14, UDP-N-acetylglucosaminyltransferase subunit		RACGAP1	NM_013277	Rac GTPase activating protein 1		ASH1L-AS1	NR_027023	ASH1L antisense RNA 1		IER5L	NM_203434	immediate early response 5-like		TRPC2	NR_002720	transient receptor potential cation channel subfamily C member 2, pseudogene		FCER1A	NM_002001	Fc fragment of IgE receptor Ia		ATP1A2	NM_000702	ATPase Na+/K+ transporting subunit alpha 2
SNX7	NM_015976	sorting nexin 7		LOC100507195	NR_120458	uncharacterized LOC100507195		PAQR6	NM_198406	progestin and adipoQ receptor family member 6		SLC7A5	NM_003486	solute carrier family 7 member 5		ANO5	NM_001142649	anoctamin 5		FCRL6	NM_001284217	Fc receptor like 6		MPZ	NM_000530	myelin protein zero
TAF13	NM_005645	TATA-box binding protein associated factor 13		RAB3IP	NM_175624	RAB3A interacting protein		SH2D2A	NM_001161441	SH2 domain containing 2A		PMEPA1	NM_020182	prostate transmembrane protein, androgen induced 1		LOC100506675	NR_120526	uncharacterized LOC100506675		SLAMF6	NM_001184714	SLAM family member 6		HSD17B7	NM_001304512	hydroxysteroid (17-beta) dehydrogenase 7
GSTM4	NR_024538	glutathione S-transferase mu 4		NT5DC3	NM_001031701	5'-nucleotidase domain containing 3		CD1D	NM_001766	CD1d molecule		MSR1	NM_138716	macrophage scavenger receptor 1		EHF	NM_001206615	ETS homologous factor		SLAMF1	NR_104399	signaling lymphocytic activation molecule family member 1		RGS5	NM_003617	regulator of G-protein signaling 5
GSTM3	NM_000849	glutathione S-transferase mu 3 (brain)		MTERF2	NM_025198	mitochondrial transcription termination factor 2		MNDA	NM_002432	myeloid cell nuclear differentiation antigen		SLC16A3	NM_001042422	solute carrier family 16 member 3		MDK	NM_001270550	midkine (neurite growth-promoting factor 2)		LY9	NM_002348	lymphocyte antigen 9		DNM3OS	NR_103486	DNM3 opposite strand/antisense RNA
LOC100996251	NR_103777	uncharacterized LOC100996251		TMEM116	NM_001294314	transmembrane protein 116		CD244	NM_001166664	CD244 molecule		PEA15	NM_001297576	phosphoprotein enriched in astrocytes 15		RTN4RL2	NM_178570	reticulon 4 receptor-like 2		FCRLA	NM_032738	Fc receptor like A		SNORD79	NR_003939	small nucleolar RNA, C/D box 79
PTGFRN	NM_020440	prostaglandin F2 receptor inhibitor		CCDC64	NM_207311			USP21	NM_012475	ubiquitin specific peptidase 21		IFNLR1	NM_173064	interferon lambda receptor 1		VWCE	NM_152718	von Willebrand factor C and EGF domains		SH2D1B	NM_053282	SH2 domain containing 1B		PLA2G4A	NM_024420	phospholipase A2 group IVA
LOC101929147	NR_125974	uncharacterized LOC101929147		KNTC1	NM_014708	kinetochore associated 1		PBX1	NM_001204963	pre-B-cell leukemia homeobox 1		CTTNBP2NL	NM_018704	CTTNBP2 N-terminal like		SYT7	NM_004200	synaptotagmin 7		NUF2	NM_031423	NUF2, NDC80 kinetochore complex component		LMOD1	NM_012134	leiomodin 1
PHGDH	NM_006623	phosphoglycerate dehydrogenase		FRY	NM_023037	FRY microtubule binding protein		SELL	NR_029467	selectin L		ICOSLG	NM_001283050	inducible T-cell co-stimulator ligand		ZBTB3	NM_024784	zinc finger and BTB domain containing 3		CD247	NM_000734	CD247 molecule		ADORA1	NM_000674	adenosine A1 receptor
BOLA1	NM_016074	bolA family member 1		COG6	NR_026745	component of oligomeric golgi complex 6		DNM3	NM_001136127	dynamin 3		SNORD26	NR_002564	small nucleolar RNA, C/D box 26		TMEM262	NM_001242631	transmembrane protein 262		F5	NM_000130	coagulation factor V		CNTN2	NM_005076	contactin 2
NES	NM_006617	nestin		DGKH	NM_001204504	diacylglycerol kinase eta		LOC101928673	NR_125960	uncharacterized LOC101928673		LHFPL2	NM_005779	lipoma HMGIC fusion partner-like 2		OVOL1	NM_004561	ovo like zinc finger 1		SELP	NM_003005	selectin P		IL10	NM_000572	interleukin 10
SLAMF8	NM_020125	SLAM family member 8		PIBF1	NM_006346	progesterone immunomodulatory binding factor 1		LHX4-AS1	NR_037642	LHX4 antisense RNA 1		CXCL16	NM_022059	C-X-C motif chemokine ligand 16		CST6	NM_001323	cystatin E/M		METTL18	NM_033418	methyltransferase like 18		IL19	NM_153758	interleukin 19
SLAMF9	NM_033438	SLAM family member 9		KLF5	NM_001286818	Kruppel-like factor 5 (intestinal)		COLGALT2	NM_001303420	collagen beta(1-O)galactosyltransferase 2		FSCN1	NM_003088	fascin actin-bundling protein 1		TMEM151A	NM_153266	transmembrane protein 151A		FASLG	NM_001302746	Fas ligand		LOC148696	NR_026817	uncharacterized LOC148696
PVRL4	NM_030916			TGDS	NR_130731	TDP-glucose 4,6-dehydratase		RGS18	NM_130782	regulator of G-protein signaling 18		PLA2G7	NM_005084	phospholipase A2 group VII		SLC29A2	NM_001300868	solute carrier family 29 member 2		TNFSF4	NM_001297562	tumor necrosis factor superfamily member 4		CD34	NM_001025109	CD34 molecule
OLFML2B	NM_015441	olfactomedin like 2B		IGBP1P1	NR_002937	immunoglobulin (CD79A) binding protein 1 pseudogene 1		LINC01353	NR_117097	long intergenic non-protein coding RNA 1353		FABP5	NM_001444	fatty acid binding protein 5		SPTBN2	NM_006946	spectrin beta, non-erythrocytic 2		SNORD81	NR_003938	small nucleolar RNA, C/D box 81		PROX1	NM_001270616	prospero homeobox 1
UCK2	NM_012474	uridine-cytidine kinase 2		DNAAF2	NM_018139	dynein (axonemal) assembly factor 2		LINC00260	NR_046213	long intergenic non-protein coding RNA 260		H1F0	NM_005318	H1 histone family member 0		C11orf80	NM_024650	chromosome 11 open reading frame 80		LINC01032	NR_126003	long intergenic non-protein coding RNA 1032		PTPN14	NM_005401	protein tyrosine phosphatase, non-receptor type 14
GPR161	NM_153832	G protein-coupled receptor 161		TTC9	NM_015351	tetratricopeptide repeat domain 9		PIK3C2B	NM_002646	phosphatidylinositol-4-phosphate 3-kinase catalytic subunit type 2 beta		ENG	NM_001114753	endoglin		NUDT8	NM_181843	nudix hydrolase 8		ASPM	NM_018136	abnormal spindle microtubule assembly		TGFB2-AS1	NR_046268	TGFB2 antisense RNA 1 (head to head)
SFT2D2	NM_199344	SFT2 domain containing 2		TC2N	NM_001128595	tandem C2 domains, nuclear		NUAK2	NM_030952	NUAK family kinase 2		CCL3L3	NM_001001437	C-C motif chemokine ligand 3 like 3		GAL	NM_015973	galanin and GMAP prepropeptide		LGR6	NM_001017403	leucine-rich repeat containing G protein-coupled receptor 6		TAF1A	NM_001201536	TATA-box binding protein associated factor, RNA polymerase I subunit A
C1orf112	NM_018186	chromosome 1 open reading frame 112		TDRD9	NM_153046	tudor domain containing 9		TRAF3IP3	NM_025228	TRAF3 interacting protein 3		CCL3L1	NM_021006_1	C-C motif chemokine ligand 3 like 1		MRGPRF	NM_001098515	MAS related GPR family member F		SYT2	NM_001136504	synaptotagmin 2		FAM177B	NM_207468	family with sequence similarity 177 member B
PRRX1	NM_022716	paired related homeobox 1		FAM227B	NM_152647	family with sequence similarity 227 member B		CENPF	NM_016343	centromere protein F		GSTZ1	NM_145870	glutathione S-transferase zeta 1		MYEOV	NM_001300924	myeloma overexpressed		LOC148709	NR_002929	actin pseudogene		ENAH	NM_018212	enabled homolog (Drosophila)
FMO4	NM_002022	flavin containing monooxygenase 4		RORA	NM_134261	RAR related orphan receptor A		TGFB2	NM_003238	transforming growth factor beta 2		DOCK4	NM_014705	dedicator of cytokinesis 4		STARD10	NM_006645	StAR related lipid transfer domain containing 10		LAX1	NM_001136190	lymphocyte transmembrane adaptor 1		GJC2	NM_020435	gap junction protein gamma 2
DARS2	NM_018122	aspartyl-tRNA synthetase 2, mitochondrial		PIF1	NM_001286497	PIF1 5'-to-3' DNA helicase		TGFB2-OT1	NR_125715	TGFB2 overlapping transcript 1		FMNL3	NM_175736	formin like 3		CAPN5	NM_004055	calpain 5		MARC1	NM_022746	mitochondrial amidoxime reducing component 1		IBA57-AS1	NR_103539	IBA57 antisense RNA 1 (head to head)
RASAL2-AS1	NR_027982	RASAL2 antisense RNA 1		NRG4	NM_138573	neuregulin 4		DISP1	NM_032890	dispatched RND transporter family member 1		CADM1	NM_001301045	cell adhesion molecule 1		RAB38	NM_022337	RAB38, member RAS oncogene family		H3F3AP4	NR_002315	H3 histone, family 3A, pseudogene 4		PGBD5	NM_001258311	piggyBac transposable element derived 5
RASAL2	NM_170692	RAS protein activator like 2		ST20-AS1	NR_028330	ST20 antisense RNA 1		DISC1	NM_001164552	disrupted in schizophrenia 1		A2M-AS1	NR_026971	A2M antisense RNA 1 (head to head)		MMP12	NM_002426	matrix metallopeptidase 12		C1orf145	NR_073155	chromosome 1 open reading frame 145		AGT	NM_000029	angiotensinogen
LAMC1	NM_002293	laminin subunit gamma 1		FBXL16	NM_153350	F-box and leucine-rich repeat protein 16		DISC2	NR_002227	disrupted in schizophrenia 2 (non-protein coding)		HILPDA	NM_001098786	hypoxia inducible lipid droplet associated		PIH1D2	NM_001082619	PIH1 domain containing 2		OBSCN	NM_001098623	obscurin, cytoskeletal calmodulin and titin-interacting RhoGEF		LOC101927964	NR_120632	uncharacterized LOC101927964
PHLDA3	NM_012396	pleckstrin homology like domain family A member 3		FLJ42627	NR_024492	uncharacterized LOC645644		SMYD3	NM_022743	SET and MYND domain containing 3		PLIN2	NR_038064	perilipin 2		NLRX1	NM_001282358	NLR family member X1		NID1	NM_002508	nidogen 1		ECHDC3	NM_024693	enoyl-CoA hydratase domain containing 3
SHISA4	NR_030775	shisa family member 4		LINC00921	NR_033904	long intergenic non-protein coding RNA 921		NET1	NM_001047160	neuroepithelial cell transforming 1		ATF3	NM_001030287	activating transcription factor 3		USP2	NM_001243759	ubiquitin specific peptidase 2		GCSAML	NM_001281853	germinal center-associated, signaling and motility-like		CCDC3	NM_031455	coiled-coil domain containing 3
MYBPH	NM_004997	myosin binding protein H		ZNF597	NM_152457	zinc finger protein 597		ANKRD16	NM_019046	ankyrin repeat domain 16		ACVRL1	NM_000020	activin A receptor like type 1		C11orf63	NM_024806	chromosome 11 open reading frame 63		TRIM58	NM_015431	tripartite motif containing 58		LOC100499489	NR_036533	uncharacterized LOC100499489
CHI3L1	NM_001276	chitinase 3 like 1		CDR2	NM_001802	cerebellar degeneration related protein 2		IL2RA	NM_001308242	interleukin 2 receptor, alpha		C1orf122	NM_001142726	chromosome 1 open reading frame 122		KCNJ1	NM_000220	potassium voltage-gated channel subfamily J member 1		PGBD2	NM_170725	piggyBac transposable element derived 2		PRTFDC1	NM_020200	phosphoribosyl transferase domain containing 1
CHIT1	NM_003465	chitinase 1		ZFP1	NM_153688	ZFP1 zinc finger protein		CELF2-AS1	NR_126062	CELF2 antisense RNA 1		CD81	NM_001297649	CD81 molecule		KCNJ5	NM_000890	potassium voltage-gated channel subfamily J member 5		IDI2	NM_033261	isopentenyl-diphosphate delta isomerase 2		KIAA1462	NM_020848	KIAA1462
CDK18	NM_212503	cyclin-dependent kinase 18		PFAS	NM_012393	phosphoribosylformylglycinamidine synthase		FAM171A1	NM_001010924	family with sequence similarity 171 member A1		PTMS	NM_002824	parathymosin		TMEM45B	NM_138788	transmembrane protein 45B		PRKCQ	NM_006257	protein kinase C theta		FZD8	NM_031866	frizzled class receptor 8
PIGR	NM_002644	polymeric immunoglobulin receptor		MFAP4	NM_001198695	microfibrillar associated protein 4		ARL5B	NM_178815	ADP ribosylation factor like GTPase 5B		SLC2A8	NM_014580	solute carrier family 2 member 8		SLC6A12	NM_001206931	solute carrier family 6 member 12		PRKCQ-AS1	NR_036502	PRKCQ antisense RNA 1		HSD17B7P2	NR_003086	hydroxysteroid (17-beta) dehydrogenase 7 pseudogene 2
LAMB3	NM_001017402	laminin subunit beta 3		NBR2	NR_003108	neighbor of BRCA1 gene 2 (non-protein coding)		ZEB1	NM_030751	zinc finger E-box binding homeobox 1		S100A13	NM_005979	S100 calcium binding protein A13		AICDA	NM_020661	activation-induced cytidine deaminase		GATA3	NM_001002295	GATA binding protein 3		LINC00999	NR_024497	long intergenic non-protein coding RNA 999
BATF3	NM_018664	basic leucine zipper ATF-like transcription factor 3		HEXIM2	NM_144608	hexamethylene bisacetamide inducible 2		PARD3	NM_001184789	par-3 family cell polarity regulator		AIFM2	NM_032797	apoptosis inducing factor, mitochondria associated 2		GPRC5A	NM_003979	G protein-coupled receptor class C group 5 member A		PROSER2	NM_153256	proline and serine rich 2		CXCL12	NM_001277990	C-X-C motif chemokine ligand 12
CDC42BPA	NM_003607	CDC42 binding protein kinase alpha		FAM117A	NM_030802	family with sequence similarity 117 member A		ZNF33B	NR_130951	zinc finger protein 33B		CTSB	NM_001908	cathepsin B		LOC100506314	NR_038920	uncharacterized LOC100506314		TRDMT1	NM_004412	tRNA aspartic acid methyltransferase 1		BMS1P5	NR_003611_1	BMS1, ribosome biogenesis factor pseudogene 5
LOC100130093	NR_024485			SLC16A5	NM_001271765	solute carrier family 16 member 5		C10orf25	NR_126421	chromosome 10 open reading frame 25		RAB13	NM_002870	RAB13, member RAS oncogene family		TSPAN11	NM_001080509	tetraspanin 11		VIM-AS1	NR_108061	VIM antisense RNA 1		SYT15	NM_181519	synaptotagmin 15
MT1HL1	NM_001276687	metallothionein 1H-like 1		B3GNTL1	NM_001009905	UDP-GlcNAc:betaGal beta-1,3-N-acetylglucosaminyltransferase-like 1		ZFAND4	NM_001282906	zinc finger AN1-type containing 4		PVRL2	NM_002856			RAPGEF3	NM_001098532	Rap guanine nucleotide exchange factor 3		LOC101928834	NR_120646	uncharacterized LOC101928834		BMS1P6	NR_024495	BMS1, ribosome biogenesis factor pseudogene 6
DIP2C	NM_014974	disco interacting protein 2 homolog C		METTL4	NM_001308401	methyltransferase like 4		ANK3	NM_001149	ankyrin 3, node of Ranvier (ankyrin G)		SLC29A1	NM_001304466	solute carrier family 29 member 1 (Augustine blood group)		PRPH	NM_006262	peripherin		ENKUR	NR_072992	enkurin, TRPC channel interacting protein		VSTM4	NM_001031746	V-set and transmembrane domain containing 4
AKR1C1	NM_001353	aldo-keto reductase family 1, member C1		TAF4B	NR_121653	TATA-box binding protein associated factor 4b		CDK1	NM_001170406	cyclin-dependent kinase 1		CYP27A1	NM_000784	cytochrome P450 family 27 subfamily A member 1		FAIM2	NM_012306	Fas apoptotic inhibitory molecule 2		HNRNPA3P1	NR_002726	heterogeneous nuclear ribonucleoprotein A3 pseudogene 1		PGBD3	NM_170753	piggyBac transposable element derived 3
AKR1C2	NM_001354	aldo-keto reductase family 1, member C2		B4GALT6	NM_004775	beta-1,4-galactosyltransferase 6		PBLD	NM_022129	phenazine biosynthesis like protein domain containing		NACAP1	NR_002182	nascent polypeptide associated complex alpha subunit pseudogene 1		GPD1	NM_005276	glycerol-3-phosphate dehydrogenase 1		AGAP4	NM_001276343	ArfGAP with GTPase domain, ankyrin repeat and PH domain 4		ERCC6-PGBD3	NM_001277058
AKR1C3	NM_001253908	aldo-keto reductase family 1, member C3		TBXA2R	NM_201636	thromboxane A2 receptor		SPOCK2	NM_001244950	sparc/osteonectin, cwcv and kazal-like domains proteoglycan (testican) 2		CTSZ	NM_001336	cathepsin Z		KRT18	NM_199187	keratin 18		TIMM23B	NR_110767	translocase of inner mitochondrial membrane 23 homolog B		TMEM26	NM_178505	transmembrane protein 26
ASB13	NR_024581	ankyrin repeat and SOCS box containing 13		SLC25A42	NM_178526	solute carrier family 25 member 42		GLUD1P3	NR_048575	glutamate dehydrogenase 1 pseudogene 3		FTL	NM_000146	ferritin, light polypeptide		IGFBP6	NM_002178	insulin-like growth factor binding protein 6		RTKN2	NM_145307	rhotekin 2		POU5F1P5	NR_131184	POU class 5 homeobox 1 pseudogene 5
FRMD4A	NM_018027	FERM domain containing 4A		PBX4	NR_038198	pre-B-cell leukemia homeobox 4		STAMBPL1	NM_020799	STAM binding protein like 1		AKR1B1	NM_001628	aldo-keto reductase family 1, member B1 (aldose reductase)		DCD	NM_053283	dermcidin		DNA2	NM_001080449	DNA replication helicase/nuclease 2		C10orf35	NM_145306	chromosome 10 open reading frame 35
MRC1	NM_002438	mannose receptor, C type 1		PLEKHF1	NM_024310	pleckstrin homology and FYVE domain containing 1		KIF20B	NM_016195	kinesin family member 20B		FN1	NM_001306129	fibronectin 1		NDUFA4L2	NM_020142	NADH dehydrogenase (ubiquinone) 1 alpha subcomplex, 4-like 2		HKDC1	NM_025130	hexokinase domain containing 1		LRRC20	NM_207119	leucine rich repeat containing 20
NRP1	NM_001244973	neuropilin 1		KCTD15	NM_001129995	potassium channel tetramerization domain containing 15		FGFBP3	NM_152429	fibroblast growth factor binding protein 3		RPS28	NM_001031	ribosomal protein S28		AVIL	NM_006576	advillin		PRF1	NM_005041	perforin 1		PALD1	NM_014431	phosphatase domain containing, paladin 1
C10orf10	NM_007021	chromosome 10 open reading frame 10		ZNF568	NM_198539	zinc finger protein 568		PIPSL	NR_002319	PIP5K1A and PSMD4-like, pseudogene		MT1E	NM_175617	metallothionein 1E		PPM1H	NM_020700	protein phosphatase, Mg2+/Mn2+ dependent 1H		MSS51	NM_001024593	MSS51 mitochondrial translational activator		UNC5B	NM_001244889	unc-5 netrin receptor B
ARHGAP22	NR_045675	Rho GTPase activating protein 22		B3GNT8	NM_198540	UDP-GlcNAc:betaGal beta-1,3-N-acetylglucosaminyltransferase 8		HELLS	NM_001289068	helicase, lymphoid-specific		FMNL2	NM_052905	formin like 2		TMEM5-AS1	NR_126167	TMEM5 antisense RNA 1		ZSWIM8-AS1	NR_038357	ZSWIM8 antisense RNA 1		NUDT13	NM_001283015	nudix hydrolase 13
H2AFY2	NM_018649	H2A histone family member Y2		ZNF230	NM_006300	zinc finger protein 230		ENTPD1-AS1	NR_038444	ENTPD1 antisense RNA 1		SLC7A8	NR_049767	solute carrier family 7 member 8		CSRP2	NM_001321	cysteine and glycine rich protein 2		IFIT1B	NM_001010987	interferon induced protein with tetratricopeptide repeats 1B		FUT11	NM_001284194	fucosyltransferase 11
PCBD1	NM_000281	pterin-4 alpha-carbinolamine dehydratase 1		DMWD	NM_004943	dystrophia myotonica, WD repeat containing		CCNJ	NM_001134375	cyclin J		CCL4L2	NR_111970	C-C motif chemokine ligand 4 like 2		LOC728084	NR_038385	uncharacterized LOC728084		KIF11	NM_004523	kinesin family member 11		ZNF503-AS2	NR_024421	ZNF503 antisense RNA 2
CDH23	NM_001171931	cadherin-related 23		NLRP12	NM_001277129	NLR family, pyrin domain containing 12		C10orf12	NM_015652	chromosome 10 open reading frame 12		CCL4L1	NR_111969	C-C motif chemokine ligand 4 like 1		DCN	NM_001920	decorin		PDLIM1	NM_020992	PDZ and LIM domain 1		NUTM2A-AS1	NR_024397	NUTM2A antisense RNA 1
USP54	NM_152586	ubiquitin specific peptidase 54		NLRP2	NM_001174081	NLR family, pyrin domain containing 2		DNMBP	NM_015221	dynamin binding protein		SERPINE2	NM_001136528	serpin family E member 2		GAS2L3	NM_001303130	growth arrest specific 2 like 3		NEURL1	NM_004210	neuralized E3 ubiquitin protein ligase 1		LINC00865	NR_038382	long intergenic non-protein coding RNA 865
PLAU	NM_002658	plasminogen activator, urokinase		ZNF776	NM_173632	zinc finger protein 776		PSD	NR_073110	pleckstrin and Sec7 domain containing		CTSD	NM_001909	cathepsin D		LINC00485	NR_033855	long intergenic non-protein coding RNA 485		ADRA2A	NM_000681	adrenoceptor alpha 2A		HECTD2	NM_173497	HECT domain E3 ubiquitin protein ligase 2
KCNMA1	NM_001014797	potassium calcium-activated channel subfamily M alpha 1		ZNF814	NM_001144989	zinc finger protein 814		AS3MT	NM_020682	arsenite methyltransferase		WBP5	NM_001006612			ASCL1	NM_004316	achaete-scute family bHLH transcription factor 1		DCLRE1A	NM_001271816	DNA cross-link repair 1A		PPP1R3C	NM_005398	protein phosphatase 1 regulatory subunit 3C
ZMIZ1-AS1	NR_024429	ZMIZ1 antisense RNA 1		ZNF417	NM_001297734	zinc finger protein 417		CFAP58-AS1	NR_108036	CFAP58 antisense RNA 1 (head to head)		C15orf48	NM_197955	chromosome 15 open reading frame 48		DTX1	NM_004416	deltex 1		SLC18A2	NM_003054	solute carrier family 18 member A2		FFAR4	NM_181745	free fatty acid receptor 4
CH25H	NM_003956	cholesterol 25-hydroxylase		ZNF544	NM_014480	zinc finger protein 544		GRK5	NM_005308	G protein-coupled receptor kinase 5		NRP2	NM_201266	neuropilin 2		HRK	NR_073189	harakiri, BCL2 interacting protein		C11orf21	NM_001142946	chromosome 11 open reading frame 21		OLMALINC	NR_026762	oligodendrocyte maturation-associated long intergenic non-coding RNA
ANKRD1	NM_014391	ankyrin repeat domain 1		ASAP2	NM_001135191	ArfGAP with SH3 domain, ankyrin repeat and PH domain 2		C10orf88	NM_024942	chromosome 10 open reading frame 88		CAPG	NM_001256140	capping actin protein, gelsolin like		GJB2	NM_004004	gap junction protein beta 2		KCNQ1-AS1	NR_130721	KCNQ1 antisense RNA 1		ADRB1	NM_000684	adrenoceptor beta 1
MORN4	NM_001098831	MORN repeat containing 4		GEN1	NM_182625	GEN1, Holliday junction 5' flap endonuclease		EDRF1	NR_110859	erythroid differentiation regulatory factor 1		RPS6KA2	NM_021135	ribosomal protein S6 kinase A2		CCNA1	NM_001111046	cyclin A1		HBB	NM_000518	hemoglobin subunit beta		ENO4	NM_001242699	enolase family member 4
AVPI1	NM_021732	arginine vasopressin induced 1		EHD3	NM_014600	EH domain containing 3		MKI67	NM_001145966	marker of proliferation Ki-67		GM2A	NM_000405	GM2 ganglioside activator		SMAD9	NM_005905	SMAD family member 9		HBD	NM_000519	hemoglobin subunit delta		PPAPDC1A	NM_001030059
PKD2L1	NM_001253837	polycystin 2 like 1, transient receptor potential cation channel		BCL11A	NM_138559	B-cell CLL/lymphoma 11A		VENTX	NM_014468	VENT homeobox		CD109	NM_001159587	CD109 molecule		LINC01050	NR_125747	long intergenic non-protein coding RNA 1050		HBG1	NM_000559	hemoglobin subunit gamma 1		NKX6-2	NM_177400	NK6 homeobox 2
SFXN2	NM_178858	sideroflexin 2		LGALSL	NM_014181	lectin, galactoside binding like		ATHL1	NM_025092	ATH1, acid trehalase-like 1 (yeast)		NR1H3	NM_001251935	nuclear receptor subfamily 1 group H member 3		SUCLA2	NM_003850	succinate-CoA ligase ADP-forming beta subunit		HBG2	NM_000184	hemoglobin subunit gamma 2		APBB1	NR_047512	amyloid beta precursor protein binding family B member 1
HTRA1	NM_002775	HtrA serine peptidase 1		ALMS1-IT1	NR_046762	ALMS1 intronic transcript 1		IFITM1	NM_003641	interferon induced transmembrane protein 1		MFI2	NM_005929			FAM124A	NM_145019	family with sequence similarity 124 member A		TRIM5	NM_033093	tripartite motif containing 5		DCHS1	NM_003737	dachsous cadherin-related 1
DOCK1	NM_001380	dedicator of cytokinesis 1		LOC285074	NR_026846	anaphase promoting complex subunit 1 pseudogene		LOC171391	NR_126342	uncharacterized LOC171391		LGMN	NM_005606	legumain		ITGBL1	NM_004791	integrin subunit beta like 1		SOX6	NM_033326	SRY-box 6		LMO1	NR_073006	LIM domain only 1
SPRN	NM_001012508	shadow of prion protein homolog (zebrafish)		ADRA2B	NM_000682	adrenoceptor alpha 2B		LOC644656	NR_036539	uncharacterized LOC644656		SCD	NM_005063	stearoyl-CoA desaturase (delta-9-desaturase)		FGF14	NM_004115	fibroblast growth factor 14		ZDHHC13	NM_001001483	zinc finger DHHC-type containing 13		LYVE1	NM_006691	lymphatic vessel endothelial hyaluronan receptor 1
IFITM10	NM_001170820	interferon induced transmembrane protein 10		PTPN4	NM_002830	protein tyrosine phosphatase, non-receptor type 4		WEE1	NM_003390	WEE1 G2 checkpoint kinase		MMP9	NM_004994	matrix metallopeptidase 9		LINC01296	NR_122112	long intergenic non-protein coding RNA 1296		PRDM11	NR_046338	PR domain 11		LOC101928053	NR_120540	uncharacterized LOC101928053
SLC22A18AS	NM_007105	solute carrier family 22 member 18 antisense		AHCTF1P1	NR_077058	AT-hook containing transcription factor 1 pseudogene 1		MRVI1	NM_001100167	murine retrovirus integration site 1 homolog		FAM213A	NM_001243779	family with sequence similarity 213 member A		ARHGAP5-AS1	NR_027263	ARHGAP5 antisense RNA 1 (head to head)		GYLTL1B	NM_152312	glycosyltransferase-like 1B		DKK3	NM_001018057	dickkopf WNT signaling pathway inhibitor 3
PRKCDBP	NM_145040	protein kinase C delta binding protein		DPP4	NM_001935	dipeptidyl peptidase 4		SERGEF	NM_012139	secretion regulating guanine nucleotide exchange factor		CSF1	NM_172210	colony stimulating factor 1		LINC01599	NR_131171	long intergenic non-protein coding RNA 1599		FAM111B	NM_198947	family with sequence similarity 111 member B		TEAD1	NM_021961	TEA domain transcription factor 1
CYB5R2	NM_001302826	cytochrome b5 reductase 2		MLK7-AS1	NR_033882	MLK7 antisense RNA 1		FANCF	NM_022725	Fanconi anemia complementation group F		EGR1	NM_001964	early growth response 1		CDKL1	NM_004196	cyclin dependent kinase like 1		TCN1	NM_001062	transcobalamin 1		SPON1	NM_006108	spondin 1
ST5	NM_213618	suppression of tumorigenicity 5		PGAP1	NM_024989	post-GPI attachment to proteins 1		FBXO3	NM_012175	F-box protein 3		HSPA6	NM_002155	heat shock protein family A (Hsp70) member 6		LINC00520	NR_026796	long intergenic non-protein coding RNA 520		MS4A3	NM_001031666	membrane spanning 4-domains A3		IGSF22	NM_173588	immunoglobulin superfamily member 22
C11orf16	NM_020643	chromosome 11 open reading frame 16		IGFBP2	NM_000597	insulin like growth factor binding protein 2		SEC14L1P1	NR_026952	SEC14 like 1 pseudogene 1		SORL1	NM_003105	sortilin-related receptor, L(DLR class) A repeats containing		EXD2	NM_018199	exonuclease 3'-5' domain containing 2		MS4A2	NM_001256916	membrane spanning 4-domains A2		LRRC4C	NM_020929	leucine rich repeat containing 4C
NRIP3	NM_020645	nuclear receptor interacting protein 3		COL6A3	NM_057166	collagen type VI alpha 3		MYBPC3	NM_000256	myosin binding protein C, cardiac		FOS	NM_005252	Fos proto-oncogene, AP-1 trancription factor subunit		FLRT2	NM_013231	fibronectin leucine rich transmembrane protein 2		MS4A1	NM_021950	membrane spanning 4-domains A1		CHST1	NM_003654	carbohydrate sulfotransferase 1
SCUBE2	NM_001170690	signal peptide, CUB domain and EGF like domain containing 2		SNPH	NM_014723	syntaphilin		MS4A6A	NM_152851	membrane spanning 4-domains A6A		HSPA7	NR_024151	heat shock protein family A (Hsp70) member 7		ASB2	NM_016150	ankyrin repeat and SOCS box containing 2		CD6	NR_045638	CD6 molecule		PACSIN3	NM_001184974	protein kinase C and casein kinase substrate in neurons 3
SBF2-AS1	NR_036485	SBF2 antisense RNA 1		SIRPB1	NM_006065	signal regulatory protein beta 1		MS4A14	NM_001261827	membrane spanning 4-domains A14		NR4A2	NM_006186	nuclear receptor subfamily 4 group A member 2		OTUB2	NM_023112	OTU deubiquitinase, ubiquitin aldehyde binding 2		CD5	NM_014207	CD5 molecule		LOC283194	NR_033853	uncharacterized LOC283194
GALNT18	NM_198516	polypeptide N-acetylgalactosaminyltransferase 18		NINL	NM_025176	ninein like		RARRES3	NM_004585	retinoic acid receptor responder 3		KLF2	NM_016270	Kruppel-like factor 2		DEGS2	NM_206918	delta(4)-desaturase, sphingolipid 2		LGALS12	NM_001142536	lectin, galactoside binding soluble 12		MYRF	NM_001127392	myelin regulatory factor
PARVA	NM_018222	parvin alpha		PTK6	NM_001256358	protein tyrosine kinase 6		RASGRP2	NM_153819	RAS guanyl releasing protein 2		CSF1R	NR_109969	colony stimulating factor 1 receptor		PPP1R13B	NM_015316	protein phosphatase 1 regulatory subunit 13B		CTSW	NM_001335	cathepsin W		ROM1	NM_000327	retinal outer segment membrane protein 1
TMEM86A	NM_153347	transmembrane protein 86A		SAMD10	NM_080621	sterile alpha motif domain containing 10		BATF2	NM_138456	basic leucine zipper ATF-like transcription factor 2		RHOB	NM_004040	ras homolog family member B		GREM1	NM_001191323	gremlin 1, DAN family BMP antagonist		CARNS1	NM_020811	carnosine synthase 1		SNORA57	NR_004390	small nucleolar RNA, H/ACA box 57
NAV2	NM_001111018	neuron navigator 2		HLCS	NM_001242784	holocarboxylase synthetase		CDC42EP2	NM_006779	CDC42 effector protein 2		RGS2	NM_002923	regulator of G-protein signaling 2		LOC101928227	NR_120330	uncharacterized LOC101928227		PTPRCAP	NM_005608	protein tyrosine phosphatase, receptor type C associated protein		TAF6L	NM_006473	TATA-box binding protein associated factor 6 like
TCP11L1	NM_018393	t-complex 11 like 1		GGT1	NM_013430	gamma-glutamyltransferase 1		RIN1	NM_004292	Ras and Rab interactor 1		TGFBI	NM_000358	transforming growth factor beta induced		SPINT1	NM_003710	serine peptidase inhibitor, Kunitz type 1		MTL5	NM_004923			LOC100996455	NR_073177	uncharacterized LOC100996455
C11orf96	NM_001145033	chromosome 11 open reading frame 96		KIAA1671	NM_001145206	KIAA1671		CABP4	NM_001300896	calcium binding protein 4		STAB1	NM_015136	stabilin 1		SLC30A4	NM_013309	solute carrier family 30 member 4		UCP3	NM_003356	uncoupling protein 3		TM7SF2	NM_001277233	transmembrane 7 superfamily member 2
FAM180B	NM_001164379	family with sequence similarity 180 member B		LGALS2	NM_006498	lectin, galactoside binding soluble 2		PAAF1	NM_001267806	proteasomal ATPase associated factor 1		FCGR3B	NM_001244753	Fc fragment of IgG receptor IIIb		SHC4	NM_203349	SHC (Src homology 2 domain containing) family member 4		LOC101928865	NR_120564	uncharacterized LOC101928865		FOSL1	NM_001300844	FOS like 1, AP-1 trancription factor subunit
TNKS1BP1	NM_033396	tankyrase 1 binding protein 1		CMTM8	NM_178868	CKLF like MARVEL transmembrane domain containing 8		MYO7A	NM_000260	myosin VIIA		GPR183	NM_004951	G protein-coupled receptor 183		C15orf65	NM_001198784	chromosome 15 open reading frame 65		SYTL2	NM_206929	synaptotagmin like 2		RCE1	NM_005133	Ras converting CAAX endopeptidase 1
YPEL4	NM_145008	yippee like 4		VILL	NM_015873	villin-like		SESN3	NM_144665	sestrin 3		NFATC2	NM_001136021	nuclear factor of activated T-cells 2		PYGO1	NM_015617	pygopus family PHD finger 1		SNORA25	NR_003028	small nucleolar RNA, H/ACA box 25		ACY3	NM_080658	aminoacylase 3
RAB3IL1	NM_001271686	RAB3A interacting protein like 1		CAMP	NM_004345	cathelicidin antimicrobial peptide		CASP5	NM_004347	caspase 5		NT5DC2	NM_001134231	5'-nucleotidase domain containing 2		FAM81A	NM_152450	family with sequence similarity 81 member A		CEP126	NM_020802	centrosomal protein 126		FAM86C1	NM_152563	family with sequence similarity 86 member C1
C11orf84	NM_138471	chromosome 11 open reading frame 84		EIF4E3	NM_001134650	eukaryotic translation initiation factor 4E family member 3		TTC12	NM_017868	tetratricopeptide repeat domain 12		ARL4C	NM_001282431	ADP ribosylation factor like GTPase 4C		GCNT3	NM_004751	glucosaminyl (N-acetyl) transferase 3, mucin type		DYNC2H1	NM_001377	dynein cytoplasmic 2 heavy chain 1		P2RY6	NM_176797	pyrimidinergic receptor P2Y6
KLC2	NM_001134775	kinesin light chain 2		CBLB	NM_170662	Cbl proto-oncogene B		ZBTB16	NM_006006	zinc finger and BTB domain containing 16		ZNF331	NM_018555	zinc finger protein 331		CA12	NM_206925	carbonic anhydrase 12		LOC643733	NR_034079	caspase 4, apoptosis-related cysteine peptidase pseudogene		PLEKHB1	NM_021200	pleckstrin homology domain containing B1
PC	NM_000920	pyruvate carboxylase		LINC01215	NR_110030	long intergenic non-protein coding RNA 1215		MPZL2	NM_005797	myelin protein zero like 2		FCGR3A	NM_000569	Fc fragment of IgG receptor IIIa		TIPIN	NM_001289986	TIMELESS interacting protein		KBTBD3	NM_198439	kelch repeat and BTB domain containing 3		LRRC32	NM_001128922	leucine rich repeat containing 32
CLCF1	NM_013246	cardiotrophin-like cytokine factor 1		NUDT16P1	NR_002949	nudix hydrolase 16 pseudogene 1		TBCEL	NM_001130047	tubulin folding cofactor E-like		MEF2C	NM_001193349	myocyte enhancer factor 2C		LINGO1	NM_032808	leucine rich repeat and Ig domain containing 1		ALKBH8	NM_001301010	alkB homolog 8, tRNA methyltransferase		NDUFC2-KCTD14	NM_001203260	NDUFC2-KCTD14 readthrough
FAM86C2P	NR_024249	family with sequence similarity 86 member C2, pseudogene		RAB6B	NM_016577	RAB6B, member RAS oncogene family		GRAMD1B	NM_020716	GRAM domain containing 1B		GRASP	NM_181711	GRP1 (general receptor for phosphoinositides 1)-associated scaffold protein		GOLGA2P10	NR_026811_2	golgin A2 pseudogene 10		POU2AF1	NM_006235	POU class 2 associating factor 1		USP35	NM_020798	ubiquitin specific peptidase 35
CCND1	NM_053056	cyclin D1		KY	NM_178554	kyphoscoliosis peptidase		SIAE	NM_170601	sialic acid acetylesterase		IFI44L	NM_006820	interferon induced protein 44 like		LOC727751	NR_102748	golgin A2 pseudogene		CD3E	NM_000733	CD3e molecule		SNORD6	NR_003036	small nucleolar RNA, C/D box 6
FOLR2	NM_001113534	folate receptor beta		CEP70	NM_001288967	centrosomal protein 70		NRGN	NM_006176	neurogranin		CIITA	NM_001286403	class II, major histocompatibility complex, transactivator		CPEB1	NM_030594	cytoplasmic polyadenylation element binding protein 1		CD3D	NM_000732	CD3d molecule		AMOTL1	NM_001301007	angiomotin like 1
ARHGEF17	NM_014786	Rho guanine nucleotide exchange factor 17		PXYLP1	NM_152282	2-phosphoxylose phosphatase 1		ESAM	NM_138961	endothelial cell adhesion molecule		GADD45B	NM_015675	growth arrest and DNA damage inducible beta		GOLGA2P7	NR_027001	golgin A2 pseudogene 7		CD3G	NM_000073	CD3g molecule		YAP1	NM_001195044	Yes associated protein 1
SLCO2B1	NM_001145212	solute carrier organic anion transporter family member 2B1		SUCNR1	NM_033050	succinate receptor 1		MSANTD2	NR_131749	Myb/SANT DNA binding domain containing 2		RASAL3	NM_022904	RAS protein activator like 3		RHCG	NR_110261	Rh family C glycoprotein		VSIG2	NM_014312	V-set and immunoglobulin domain containing 2		MMP1	NM_001145938	matrix metallopeptidase 1
TSKU	NM_001258210	tsukushi, small leucine rich proteoglycan		PTX3	NM_002852	pentraxin 3		ROBO3	NM_022370	roundabout guidance receptor 3		TMEM176A	NM_018487	transmembrane protein 176A		FAM174B	NM_207446	family with sequence similarity 174 member B		SENCR	NR_038908	smooth muscle and endothelial cell enriched migration/differentiation-associated long non-coding RNA		MMP3	NM_002422	matrix metallopeptidase 3
ME3	NM_006680	malic enzyme 3		IGF2BP2	NM_001291873	insulin like growth factor 2 mRNA binding protein 2		ARHGAP32	NM_001142685	Rho GTPase activating protein 32		TMEM176B	NM_001101311	transmembrane protein 176B		LYSMD4	NM_152449	LysM domain containing 4		FOXM1	NM_001243088	forkhead box M1		KDELC2	NM_153705	KDEL motif containing 2
MMP7	NM_002423	matrix metallopeptidase 7		TBCCD1	NM_018138	TBCC domain containing 1		JAM3	NM_032801	junctional adhesion molecule 3		PFKFB3	NM_001145443	6-phosphofructo-2-kinase/fructose-2,6-biphosphatase 3		RHBDF1	NM_022450	rhomboid 5 homolog 1 (Drosophila)		CD27	NM_001242	CD27 molecule		ARHGAP20	NM_001258418	Rho GTPase activating protein 20
MMP10	NM_002425	matrix metallopeptidase 10		TCTEX1D2	NM_152773	Tctex1 domain containing 2		B3GAT1	NM_018644	beta-1,3-glucuronyltransferase 1		MAFB	NM_005461	v-maf avian musculoaponeurotic fibrosarcoma oncogene homolog B		RHBDL1	NM_001278721	rhomboid, veinlet-like 1 (Drosophila)		SCARNA10	NR_004387	small Cajal body-specific RNA 10		CRYAB	NM_001289807	crystallin alpha B
ZC3H12C	NM_033390	zinc finger CCCH-type containing 12C		CEP19	NM_032898	centrosomal protein 19		CACNA2D4	NM_172364	calcium voltage-gated channel auxiliary subunit alpha2delta 4		IER2	NM_004907	immediate early response 2		WDR24	NM_032259	WD repeat domain 24		ACRBP	NM_032489	acrosin binding protein		BCO2	NM_031938	beta-carotene oxygenase 2
C11orf1	NM_022761	chromosome 11 open reading frame 1		FGFRL1	NM_001004356	fibroblast growth factor receptor-like 1		NRIP2	NM_031474	nuclear receptor interacting protein 2		SERPINB9	NM_004155	serpin family B member 9		SOX8	NM_014587	SRY-box 8		LAG3	NM_002286	lymphocyte activating 3		TMPRSS5	NM_001288751	transmembrane protease, serine 5
DIXDC1	NM_001278542	DIX domain containing 1		NSG1	NM_001287764	neuron specific gene family member 1		LOC100507424	NR_038933	uncharacterized LOC100507424		DNAJB1	NM_006145	DnaJ heat shock protein family (Hsp40) member B1		TBL3	NM_006453	transducin beta like 3		C1RL-AS1	NR_026947	C1RL antisense RNA 1		LINC00900	NR_034148	long intergenic non-protein coding RNA 900
PHLDB1	NM_015157	pleckstrin homology like domain family B member 1		CC2D2A	NM_020785	coiled-coil and C2 domain containing 2A		TSPAN9	NM_001168320	tetraspanin 9		DUSP1	NM_004417	dual specificity phosphatase 1		PRSS21	NM_006799	protease, serine 21		CLEC4D	NM_080387	C-type lectin domain family 4 member D		MCAM	NM_006500	melanoma cell adhesion molecule
ZNF202	NM_003455	zinc finger protein 202		GNPDA2	NM_001270881	glucosamine-6-phosphate deaminase 2		VWF	NM_000552	von Willebrand factor		MYLK	NM_053032	myosin light chain kinase		ZG16B	NM_145252	zymogen granule protein 16B		KLRG1	NM_005810	killer cell lectin like receptor G1		TMEM136	NM_001198674	transmembrane protein 136
HYLS1	NM_145014	hydrolethalus syndrome 1		LNX1	NM_032622	ligand of numb-protein X 1		LPAR5	NM_001142961	lysophosphatidic acid receptor 5		GIMAP4	NM_018326	GTPase, IMAP family member 4		PRSS22	NM_022119	protease, serine 22		PZP	NM_002864	pregnancy-zone protein		ROBO4	NM_019055	roundabout guidance receptor 4
C11orf45	NM_145013	chromosome 11 open reading frame 45		HOPX	NM_001145459	HOP homeobox		GPR162	NM_014449	G protein-coupled receptor 162		FGL2	NM_006682	fibrinogen like 2		TMEM114	NR_110736	transmembrane protein 114		KLRB1	NM_002258	killer cell lectin like receptor B1		HEPN1	NM_001037558	hepatocellular carcinoma, down-regulated 1
RPL13P5	NR_002803	ribosomal protein L13 pseudogene 5		PPBP	NM_002704	pro-platelet basic protein		CLSTN3	NM_014718	calsyntenin 3		DENND3	NM_014957	DENN domain containing 3		RMI2	NR_130754	RecQ mediated genome instability 2		KLRF1	NR_120305	killer cell lectin like receptor F1		HEPACAM	NM_152722	hepatic and glial cell adhesion molecule
ATN1	NM_001007026	atrophin 1		ANTXR2	NM_001286780	anthrax toxin receptor 2		SLC2A14	NM_001286234	solute carrier family 2 member 14		RNASET2	NM_003730	ribonuclease T2		OTOA	NM_144672	otoancorin		CLEC12B	NM_001129998	C-type lectin domain family 12 member B		FEZ1	NM_005103	fasciculation and elongation protein zeta 1
C1S	NM_001734	complement component 1, s subcomponent		BDH2	NM_020139	3-hydroxybutyrate dehydrogenase, type 2		RIMKLB	NR_123740	ribosomal modification protein rimK-like family member B		SLC22A23	NM_015482	solute carrier family 22 member 23		LOC653786	NR_003676	otoancorin pseudogene		KLRD1	NM_001114396	killer cell lectin like receptor D1		ADAMTS15	NM_139055	ADAM metallopeptidase with thrombospondin type 1 motif 15
C1R	NM_001733	complement C1r subcomponent		SGMS2	NM_001136258	sphingomyelin synthase 2		CD69	NM_001781	CD69 molecule		DDIT4	NM_019058	DNA damage inducible transcript 4		HS3ST2	NM_006043	heparan sulfate (glucosamine) 3-O-sulfotransferase 2		LOC101928100	NR_120430	uncharacterized LOC101928100		NTM	NM_001048209	neurotrimin
LOC100506159	NR_104634	uncharacterized LOC100506159		SMAD1	NM_005900	SMAD family member 1		HTR7P1	NR_002774	5-hydroxytryptamine receptor 7 pseudogene 1		BLNK	NR_047682	B-cell linker		FLJ21408	NR_037184	uncharacterized LOC400512		KLRC4-KLRK1	NM_001199805	KLRC4-KLRK1 readthrough		LOC100128239	NR_027276	uncharacterized LOC100128239
CLEC9A	NM_207345	C-type lectin domain family 9 member A		ZNF827	NM_178835	zinc finger protein 827		AMIGO2	NM_181847	adhesion molecule with Ig-like domain 2		SLC2A3	NM_006931	solute carrier family 2 member 3		MYLPF	NM_013292	myosin light chain, phosphorylatable, fast skeletal muscle		KLRK1	NM_007360	killer cell lectin like receptor K1		WNT5B	NM_030775	Wnt family member 5B
RASSF8-AS1	NR_038227	RASSF8 atnisense RNA 1		NAF1	NM_001128931	nuclear assembly factor 1 ribonucleoprotein		PCED1B	NM_138371	PC-esterase domain containing 1B		GPR155	NM_001033045	G protein-coupled receptor 155		C16orf93	NM_001014979			KLRC3	NM_002261	killer cell lectin like receptor C3		LOC642846	NR_024374	DEAD/H (Asp-Glu-Ala-Asp/His) box polypeptide 11-like
RASSF8	NM_007211	Ras association domain family member 8		HPGD	NM_000860	hydroxyprostaglandin dehydrogenase 15-(NAD)		PCED1B-AS1	NR_026544	PCED1B antisense RNA 1		TAGAP	NM_001278733	T-cell activation RhoGTPase activating protein		FBXL19-AS1	NR_024348	FBXL19 antisense RNA 1 (head to head)		KLRC2	NM_002260	killer cell lectin like receptor C2		DDX12P	NR_033399	DEAD/H-box helicase 12, pseudogene
BHLHE41	NM_030762	basic helix-loop-helix family member e41		ARSK	NM_198150	arylsulfatase family member K		POU6F1	NM_002702	POU class 6 homeobox 1		NLRP3	NM_001079821	NLR family, pyrin domain containing 3		UBE2MP1	NR_002837	ubiquitin conjugating enzyme E2 M pseudogene 1		KLRC1	NM_001304448	killer cell lectin like receptor C1		OLR1	NM_001172632	oxidized low density lipoprotein receptor 1
SSPN	NM_001135823	sarcospan		C5orf30	NM_033211	chromosome 5 open reading frame 30		SMAGP	NM_001033873	small cell adhesion glycoprotein		ZFP36L1	NM_001244698	ZFP36 ring finger protein-like 1		CRNDE	NM_001308963	colorectal neoplasia differentially expressed (non-protein coding)		MANSC1	NM_018050	MANSC domain containing 1		LRP6	NM_002336	LDL receptor related protein 6
ARNTL2	NM_001248004	aryl hydrocarbon receptor nuclear translocator like 2		EFNA5	NM_001962	ephrin A5		NR4A1	NM_001202233	nuclear receptor subfamily 4 group A member 1		GNG7	NM_052847	G protein subunit gamma 7		MMP15	NM_002428	matrix metallopeptidase 15		ERP27	NM_152321	endoplasmic reticulum protein 27		LOH12CR2	NR_024061	loss of heterozygosity, 12, chromosomal region 2 (non-protein coding)
TMEM117	NM_032256	transmembrane protein 117		MBOAT1	NM_001080480	membrane bound O-acyltransferase domain containing 1		CSAD	NM_001244706	cysteine sulfinic acid decarboxylase		KCTD12	NM_138444	potassium channel tetramerization domain containing 12		NRN1L	NM_198443	neuritin 1 like		SKP1P2	NR_036619	S-phase kinase-associated protein 1 pseudogene 2		APOLD1	NM_001130415	apolipoprotein L domain containing 1
ADCY6	NM_015270	adenylate cyclase 6		MCCD1	NM_001011700	mitochondrial coiled-coil domain 1		ITGB7	NR_104181	integrin subunit beta 7		C3AR1	NM_004054	complement component 3a receptor 1		CDH1	NM_004360	cadherin 1		ST8SIA1	NM_003034	ST8 alpha-N-acetyl-neuraminide alpha-2,8-sialyltransferase 1		KIAA1467	NM_020853
CACNB3	NM_001206917	calcium voltage-gated channel auxiliary subunit beta 3		WASF1	NM_003931	WAS protein family member 1		HOXC4	NM_014620	homeobox C4		IER5	NM_016545	immediate early response 5		VAC14-AS1	NR_034083	VAC14 antisense RNA 1		ABCD2	NM_005164	ATP-binding cassette, sub-family D (ALD), member 2		MGP	NM_001190839	matrix Gla protein
RND1	NM_014470	Rho family GTPase 1		TUBE1	NM_016262	tubulin epsilon 1		HNRNPA1	NM_002136	heterogeneous nuclear ribonucleoprotein A1		IFI27	NM_001288958	interferon alpha inducible protein 27		LDHD	NM_194436	lactate dehydrogenase D		NELL2	NM_001145107	neural EGFL like 2		ALG10	NM_032834	ALG10, alpha-1,2-glucosyltransferase
PRPF40B	NM_001031698	pre-mRNA processing factor 40 homolog B		SMPDL3A	NM_001286138	sphingomyelin phosphodiesterase acid like 3A		DTX3	NM_001286245	deltex 3, E3 ubiquitin ligase		INPP5D	NM_005541	inositol polyphosphate-5-phosphatase D		CHST6	NM_021615	carbohydrate sulfotransferase 6		CCDC65	NM_001286957	coiled-coil domain containing 65		LOC100240735	NR_026658	uncharacterized LOC100240735
LOC283335	NR_033854	uncharacterized LOC283335		TRMT11	NM_001031712	tRNA methyltransferase 11 homolog		LOC100506844	NR_038269	uncharacterized LOC100506844		HLA-DRA	NM_019111_6	major histocompatibility complex, class II, DR alpha		NUDT7	NM_001243657	nudix hydrolase 7		WNT10B	NM_003394	Wnt family member 10B		LOC400043	NR_026656	uncharacterized LOC400043
AAAS	NM_001173466	aladin WD repeat nucleoporin		STXBP5-AS1	NR_034115	STXBP5 antisense RNA 1		MSRB3	NM_198080	methionine sulfoxide reductase B3		SOCS3	NM_003955	suppressor of cytokine signaling 3		C16orf46	NM_001100873	chromosome 16 open reading frame 46		WNT1	NM_005430	Wnt family member 1		RDH5	NM_002905	retinol dehydrogenase 5
GPR84	NM_020370	G protein-coupled receptor 84		TIAM2	NM_012454	T-cell lymphoma invasion and metastasis 2		HELB	NM_033647	helicase (DNA) B		APOBEC3D	NM_152426	apolipoprotein B mRNA editing enzyme catalytic subunit 3D		FAM57A	NM_024792	family with sequence similarity 57 member A		KRT1	NM_006121	keratin 1		KIF5A	NM_004984	kinesin family member 5A
PPP1R1A	NM_006741	protein phosphatase 1 regulatory inhibitor subunit 1A		PRKAR1B	NM_002735	protein kinase cAMP-dependent type I regulatory subunit beta		KCNMB4	NM_014505	potassium calcium-activated channel subfamily M regulatory beta subunit 4		IER3	NM_003897_4	immediate early response 3		C17orf107	NM_001145536	chromosome 17 open reading frame 107		NFE2	NM_001136023	nuclear factor, erythroid 2		ARHGEF25	NM_001111270	Rho guanine nucleotide exchange factor 25
METTL7B	NM_152637	methyltransferase like 7B		ISPD	NM_001101426	isoprenoid synthase domain containing		LINC00936	NR_028138	long intergenic non-protein coding RNA 936		ADM	NM_001124	adrenomedullin		PEMT	NM_148172	phosphatidylethanolamine N-methyltransferase		TESPA1	NM_001098815	thymocyte expressed, positive selection associated 1		C12orf66	NM_001300940	chromosome 12 open reading frame 66
ITGA7	NM_001144996	integrin subunit alpha 7		DNAH11	NM_001277115	dynein axonemal heavy chain 11		GOLGA2P5	NR_036632	golgin A2 pseudogene 5		C10orf54	NM_022153	chromosome 10 open reading frame 54		SPACA3	NM_173847	sperm acrosome associated 3		SLC16A7	NM_001270622	solute carrier family 16 member 7		LOC100129940	NM_001292024	uncharacterized LOC100129940
CYP27B1	NM_000785	cytochrome P450 family 27 subfamily B member 1		CDCA7L	NM_018719	cell division cycle associated 7 like		C12orf75	NM_001145199	chromosome 12 open reading frame 75		JAK3	NM_000215	Janus kinase 3		CCL18	NM_002988	C-C motif chemokine ligand 18		GRIP1	NM_021150	glutamate receptor interacting protein 1		PTPRB	NM_001206972	protein tyrosine phosphatase, receptor type B
METTL21B	NM_015433	methyltransferase like 21B		KLHL7	NM_001031710	kelch like family member 7		BTBD11	NM_001018072	BTB domain containing 11		ENTPD1	NM_001098175	ectonucleoside triphosphate diphosphohydrolase 1		DHRS11	NM_024308	dehydrogenase/reductase (SDR family) member 11		IFNG	NM_000619	interferon, gamma		NAV3	NM_014903	neuron navigator 3
SRGAP1	NM_020762	SLIT-ROBO Rho GTPase activating protein 1		IGF2BP3	NM_006547	insulin like growth factor 2 mRNA binding protein 3		C12orf76	NM_207435	chromosome 12 open reading frame 76		SLA	NM_006748	Src-like-adaptor		MRM1	NM_024864	mitochondrial rRNA methyltransferase 1		TMTC2	NM_152588	transmembrane and tetratricopeptide repeat containing 2		SYT1	NM_001135805	synaptotagmin 1
TBC1D30	NM_015279	TBC1 domain family member 30		MPP6	NM_016447	membrane palmitoylated protein 6		RNFT2	NM_001109903	ring finger protein, transmembrane 2		KLF4	NM_004235	Kruppel-like factor 4 (gut)		STAC2	NM_198993	SH3 and cysteine rich domain 2		SOCS2	NM_003877	suppressor of cytokine signaling 2		KITLG	NM_003994	KIT ligand
CAPS2	NM_001286547	calcyphosine 2		NFE2L3	NM_004289	nuclear factor, erythroid 2 like 3		OASL	NM_198213	2'-5'-oligoadenylate synthetase like		LAT2	NM_014146	linker for activation of T-cells family member 2		RARA-AS1	NR_110861	RARA antisense RNA 1		CEP83	NM_016122	centrosomal protein 83		NUAK1	NM_014840	NUAK family kinase 1
CRADD	NM_003805	CASP2 and RIPK1 domain containing adaptor with death domain		TRG-AS1	NR_040085	T cell receptor gamma locus antisense RNA 1		PITPNM2	NM_020845	phosphatidylinositol transfer protein membrane associated 2		PMAIP1	NM_021127	phorbol-12-myristate-13-acetate-induced protein 1		HAP1	NM_177977	huntingtin-associated protein 1		USP44	NM_001042403	ubiquitin specific peptidase 44		TMEM119	NM_181724	transmembrane protein 119
IGF1	NM_001111284	insulin like growth factor 1		MAGI2-AS3	NR_038346	MAGI2 antisense RNA 3		BRI3BP	NM_080626	BRI3 binding protein		SLC11A1	NM_000578	solute carrier family 11 member 1		CCDC103	NM_001258395	coiled-coil domain containing 103		HAL	NM_001258333	histidine ammonia-lyase		FAM222A-AS1	NR_026662	FAM222A antisense RNA 1
SLC41A2	NM_032148	solute carrier family 41 member 2		LMTK2	NM_014916	lemur tyrosine kinase 2		EP400NL	NR_003290	EP400 N-terminal like		OSM	NM_020530	oncostatin M		KANSL1-AS1	NR_034172	KANSL1 antisense RNA 1		SLC9A7P1	NR_033801	solute carrier family 9 member 7 pseudogene 1		RASAL1	NM_001193521	RAS protein activator like 1
ALDH1L2	NR_027752	aldehyde dehydrogenase 1 family member L2		PRKAR2B	NM_002736	protein kinase cAMP-dependent type II regulatory subunit beta		POLE	NM_006231	polymerase (DNA) epsilon, catalytic subunit		BIN1	NM_139351	bridging integrator 1		COPZ2	NM_016429	coatomer protein complex subunit zeta 2		TMPO-AS1	NR_027157	TMPO antisense RNA 1		PLBD2	NM_001159727	phospholipase B domain containing 2
FICD	NM_007076	FIC domain containing		ARHGEF5	NM_005435	Rho guanine nucleotide exchange factor 5		ZNF26	NM_001256280	zinc finger protein 26		ETS2	NM_001256295	ETS proto-oncogene 2, transcription factor		HOXB6	NM_018952	homeobox B6		PARPBP	NM_017915	PARP1 binding protein		SDS	NM_006843	serine dehydratase
ALKBH2	NM_001205180	alkB homolog 2, alpha-ketoglutarate-dependent dioxygenase		LAPTM4B	NM_018407	lysosomal protein transmembrane 4 beta		IFT88	NM_006531	intraflagellar transport 88		BTG2	NM_006763	BTG family member 2		TEX14	NM_031272	testis expressed 14		EID3	NM_001008394	EP300 interacting inhibitor of differentiation 3		TBX3	NM_016569	T-box 3
TRPV4	NM_001177428	transient receptor potential cation channel subfamily V member 4		TBC1D31	NM_145647	TBC1 domain family member 31		USPL1	NM_005800	ubiquitin specific peptidase like 1		APBB1IP	NM_019043	amyloid beta precursor protein binding family B member 1 interacting protein		PPM1E	NR_048561	protein phosphatase, Mg2+/Mn2+ dependent 1E		TCP11L2	NM_001286262	t-complex 11 like 2		HSPB8	NM_014365	heat shock protein family B (small) member 8
SDSL	NM_001304993	serine dehydratase like		TOP1MT	NM_001258446	topoisomerase (DNA) I, mitochondrial		RFC3	NM_181558	replication factor C subunit 3		NFKBIZ	NM_001005474	NFKB inhibitor zeta		SSTR2	NM_001050	somatostatin receptor 2		UNC119B	NM_001080533	unc-119 lipid binding chaperone B		ZNF10	NM_015394	zinc finger protein 10
PXN-AS1	NR_038924	PXN antisense RNA 1		TTC39B	NM_001168341	tetratricopeptide repeat domain 39B		NBEA	NM_015678	neurobeachin		CALD1	NM_033138	caldesmon 1		TSPAN10	NM_001290212	tetraspanin 10		LINC01089	NR_002809	long intergenic non-protein coding RNA 1089		AMER2	NM_199138	APC membrane recruitment protein 2
RILPL1	NM_178314	Rab interacting lysosomal protein-like 1		MLLT3	NM_004529	myeloid/lymphoid or mixed-lineage leukemia		RFXAP	NM_000538	regulatory factor X associated protein		GPR34	NM_005300	G protein-coupled receptor 34		MAFG-AS1	NR_015454	MAFG antisense RNA 1 (head to head)		HIP1R	NM_001303099	huntingtin interacting protein 1 related		SNORD102	NR_002574	small nucleolar RNA, C/D box 102
TCTN2	NM_024809	tectonic family member 2		TAF1L	NM_153809	TATA-box binding protein associated factor 1 like		SLC25A15	NM_014252	solute carrier family 25 member 15		CEBPD	NM_005195	CCAAT/enhancer binding protein delta		TYMSOS	NM_001012716	TYMS opposite strand		MPHOSPH9	NM_022782	M-phase phosphoprotein 9		LHFP	NM_005780	lipoma HMGIC fusion partner
PXMP2	NM_018663	peroxisomal membrane protein 2		ALDH1A1	NM_000689	aldehyde dehydrogenase 1 family member A1		SNORA31	NR_002967	small nucleolar RNA, H/ACA box 31		TPM1	NM_000366	tropomyosin 1 (alpha)		GAPLINC	NR_110428	gastric adenocarcinoma associated, positive CD44 regulator, long intergenic non-coding RNA		GLT1D1	NM_144669	glycosyltransferase 1 domain containing 1		GPALPP1	NM_018559	GPALPP motifs containing 1
FLT1	NM_002019	fms related tyrosine kinase 1		DDX31	NM_022779	DEAD-box helicase 31		RCBTB1	NM_018191	RCC1 and BTB domain containing protein 1		GBP1	NM_002053	guanylate binding protein 1		CEP76	NR_073537	centrosomal protein 76		SPATA13-AS1	NR_046531	SPATA13 antisense RNA 1		ZIC2	NM_007129	Zic family member 2
STARD13	NM_052851	StAR related lipid transfer domain containing 13		SAPCD2	NM_178448	suppressor APC domain containing 2		EBPL	NM_001278636	emopamil binding protein like		LDHA	NM_001135239	lactate dehydrogenase A		TMEM241	NM_032933	transmembrane protein 241		WASF3	NM_001291965	WAS protein family member 3		EFNB2	NM_004093	ephrin B2
NDFIP2	NM_019080	Nedd4 family interacting protein 2		STS	NM_000351	steroid sulfatase (microsomal), isozyme S		DLEU2	NR_002612	deleted in lymphocytic leukemia 2 (non-protein coding)		FZD2	NM_001466	frizzled class receptor 2		ANKRD29	NM_173505	ankyrin repeat domain 29		FLT3	NR_130706	fms related tyrosine kinase 3		COL4A1	NM_001845	collagen type IV alpha 1
SPRY2	NM_005842	sprouty RTK signaling antagonist 2		LINC01278	NR_015353	long intergenic non-protein coding RNA 1278		DLEU7	NM_198989	deleted in lymphocytic leukemia, 7		SRGAP2	NM_015326	SLIT-ROBO Rho GTPase activating protein 2		ZBTB7C	NM_001039360	zinc finger and BTB domain containing 7C		MTUS2	NM_001033602	microtubule associated tumor suppressor candidate 2		MCF2L	NM_001112732	MCF.2 cell line derived transforming sequence like
COL4A2	NM_001846	collagen type IV alpha 2		BEX2	NM_032621	brain expressed X-linked 2		PCDH9	NM_203487	protocadherin 9		CXCL8	NM_000584	C-X-C motif chemokine ligand 8		POLRMT	NM_005035	polymerase (RNA) mitochondrial		LINC00426	NR_024464	long intergenic non-protein coding RNA 426		RNASE1	NM_198232	ribonuclease A family member 1, pancreatic
LINC00346	NR_027701	long intergenic non-protein coding RNA 346						KLF12	NM_007249	Kruppel-like factor 12		CCR7	NM_001301714	C-C motif chemokine receptor 7		ADAT3	NM_138422	adenosine deaminase, tRNA specific 3		N4BP2L2-IT2	NR_026928	N4BPL2 intronic transcript 2		RNASE3	NM_002935	ribonuclease A family member 3
GAS6-AS1	NR_044995	GAS6 antisense RNA 1						LMO7	NM_005358	LIM domain 7		AIF1	NM_004847_2	allograft inflammatory factor 1		NMRK2	NM_001289117	nicotinamide riboside kinase 2		CCDC122	NM_144974	coiled-coil domain containing 122		RPGRIP1	NM_020366	retinitis pigmentosa GTPase regulator interacting protein 1
MMP14	NM_004995	matrix metallopeptidase 14						SLAIN1	NM_001242868	SLAIN motif family member 1		CPT1B	NM_001145137	carnitine palmitoyltransferase 1B		STAP2	NM_001013841	signal transducing adaptor family member 2		LINC00562	NR_047492	long intergenic non-protein coding RNA 562		SLC22A17	NM_016609	solute carrier family 22 member 17
BCL2L2	NM_004050	BCL2 like 2						ATP11A-AS1	NR_046661	ATP11A antisense RNA 1		TRIB1	NM_025195	tribbles pseudokinase 1		TUBB4A	NM_001289131	tubulin beta 4A class IVa		DLEU1	NR_002605	deleted in lymphocytic leukemia 1 (non-protein coding)		ZFHX2	NM_033400	zinc finger homeobox 2
FERMT2	NM_001134999	fermitin family member 2						RNASE4	NM_001282193	ribonuclease A family member 4		FAM105A	NM_019018	family with sequence similarity 105 member A		CC2D1A	NM_017721	coiled-coil and C2 domain containing 1A		INTS6-AS1	NR_103812	INTS6 antisense RNA 1		NFATC4	NM_001136022	nuclear factor of activated T-cells 4
SAMD4A	NM_015589	sterile alpha motif domain containing 4A						RNASE2	NM_002934	ribonuclease A family member 2		CSRNP1	NM_033027	cysteine and serine rich nuclear protein 1		DCAF15	NM_138353	DDB1 and CUL4 associated factor 15		CKAP2	NM_001098525	cytoskeleton associated protein 2		NPAS3	NM_001164749	neuronal PAS domain protein 3
WDHD1	NM_007086	WD repeat and HMG-box DNA binding protein 1						LOC102724814	NR_110555	uncharacterized LOC102724814		PTGIR	NM_000960	prostaglandin I2 (prostacyclin) receptor (IP)		TMEM221	NM_001190844	transmembrane protein 221		OLFM4	NM_006418	olfactomedin 4		CLEC14A	NM_175060	C-type lectin domain family 14 member A
HIF1A-AS1	NR_047116	HIF1A antisense RNA 1						MBIP	NM_001144891	MAP3K12 binding inhibitory protein 1		SCRN1	NM_001145513	secernin 1		UNC13A	NM_001080421	unc-13 homolog A (C. elegans)		GPR18	NM_001098200	G protein-coupled receptor 18		ABHD12B	NM_001206673	abhydrolase domain containing 12B
PLEK2	NM_016445	pleckstrin 2						ATL1	NM_001127713	atlastin GTPase 1		PLA2G16	NM_001128203	phospholipase A2 group XVI		LOC101927151	NR_110689	uncharacterized LOC101927151		REM2	NM_173527	RAS (RAD and GEM)-like GTP binding 2		FRMD6	NM_001042481	FERM domain containing 6
ACOT4	NM_152331	acyl-CoA thioesterase 4						PTGER2	NM_000956	prostaglandin E receptor 2		HLA-DQB1	NM_002123	major histocompatibility complex, class II, DQ beta 1		CCNE1	NM_001238	cyclin E1		C14orf93	NM_001282970	chromosome 14 open reading frame 93		FRMD6-AS1	NR_037676	FRMD6 antisense RNA 1
PTGR2	NM_001146154	prostaglandin reductase 2						TXNDC16	NM_001160047	thioredoxin domain containing 16		CD14	NM_001040021	CD14 molecule		LIN37	NM_019104	lin-37 DREAM MuvB core complex component		RNF212B	NM_001282322	ring finger protein 212B		C14orf37	NM_001001872	chromosome 14 open reading frame 37
LTBP2	NM_000428	latent transforming growth factor beta binding protein 2						PELI2	NM_021255	pellino E3 ubiquitin protein ligase family member 2		LPAR6	NM_005767	lysophosphatidic acid receptor 6		WDR62	NM_173636	WD repeat domain 62		CMTM5	NM_001288746	CKLF like MARVEL transmembrane domain containing 5		TOMM20L	NM_207377	translocase of outer mitochondrial membrane 20 like
RPS6KL1	NM_031464	ribosomal protein S6 kinase like 1						DACT1	NR_046093	dishevelled binding antagonist of beta catenin 1		CD300A	NM_001256841	CD300a molecule		ZNF585B	NM_152279	zinc finger protein 585B		GZMH	NM_001270781	granzyme H		HSPA2	NM_021979	heat shock protein family A (Hsp70) member 2
IFT43	NR_045664	intraflagellar transport 43						CCDC175	NM_001164399	coiled-coil domain containing 175		SASH3	NM_018990	SAM and SH3 domain containing 3		MAP3K10	NM_002446	mitogen-activated protein kinase kinase kinase 10		GZMB	NM_004131	granzyme B		SMOC1	NM_022137	SPARC related modular calcium binding 1
EFCAB11	NM_001284267	EF-hand calcium binding domain 11						SYNE2	NM_015180	spectrin repeat containing nuclear envelope protein 2		ALOX5AP	NM_001204406	arachidonate 5-lipoxygenase activating protein		GIPR	NM_000164	gastric inhibitory polypeptide receptor		LOC102723604	NR_126331	uncharacterized LOC102723604		PROX2	NM_001080408	prospero homeobox 2
KCNK13	NM_022054	potassium two pore domain channel subfamily K member 13						RAB15	NM_198686	RAB15, member RAS oncogene family		SUSD3	NM_145006	sushi domain containing 3		QPCTL	NM_001163377	glutaminyl-peptide cyclotransferase-like		PTGDR	NM_000953	prostaglandin D2 receptor (DP)		PGF	NM_001293643	placental growth factor
UNC79	NM_020818	unc-79 homolog (C. elegans)						FUT8	NR_038167	fucosyltransferase 8		FAM13A	NM_001015045	family with sequence similarity 13 member A		SIX5	NM_175875	SIX homeobox 5		FBXO34	NM_017943	F-box protein 34		LOC101928767	NR_110155	uncharacterized LOC101928767
CKB	NM_001823	creatine kinase B						LOC100289511	NR_029378	uncharacterized LOC100289511		TSC22D3	NM_001015881	TSC22 domain family member 3		MEIS3	NM_001009813	Meis homeobox 3		AKAP5	NM_004857	A-kinase anchoring protein 5		SPATA7	NM_001040428	spermatogenesis associated 7
AHNAK2	NM_138420	AHNAK nucleoprotein 2						LOC145474	NR_027046	uncharacterized LOC145474		LTB	NM_002341	lymphotoxin beta		MAMSTR	NM_001297753	MEF2 activating motif and SAP domain containing transcriptional regulator		SPTB	NM_001024858	spectrin beta, erythrocytic		LOC101928909	NR_110134	uncharacterized LOC101928909
TMEM121	NM_025268	transmembrane protein 121						CRIP2	NR_073082	cysteine rich protein 2		TUBA1B	NM_006082	tubulin alpha 1b		SLC6A16	NM_014037	solute carrier family 6 member 16		CCDC176	NM_025057			EML1	NM_004434	echinoderm microtubule associated protein like 1
TJP1	NM_175610	tight junction protein 1						WHAMMP3	NR_003521	WAS protein homolog associated with actin, golgi membranes and microtubules pseudogene 3		CD74	NM_001025158	CD74 molecule		C19orf48	NM_001290153	chromosome 19 open reading frame 48		CEP128	NM_152446	centrosomal protein 128		MEG3	NR_046471	maternally expressed 3 (non-protein coding)
SCG5	NM_001144757	secretogranin V						IPW	NR_023915	imprinted in Prader-Willi syndrome (non-protein coding)		NLRC5	NM_032206	NLR family, CARD domain containing 5		KLK1	NM_002257	kallikrein 1		STON2	NM_001256430	stonin 2		ADSSL1	NM_152328	adenylosuccinate synthase like 1
PGBD4	NM_152595	piggyBac transposable element derived 4						WHAMMP2	NR_026589	WAS protein homolog associated with actin, golgi membranes and microtubules pseudogene 2		ETS1	NM_001162422	ETS proto-oncogene 1, transcription factor		KLK4	NM_004917	kallikrein related peptidase 4		EML5	NM_183387	echinoderm microtubule associated protein like 5		PLD4	NM_138790	phospholipase D family member 4
GPR176	NM_007223	G protein-coupled receptor 176						APBA2	NM_001130414	amyloid beta precursor protein binding family A member 2		TCF4	NM_001306207	transcription factor 4		ZNF175	NM_007147	zinc finger protein 175		SLC24A4	NM_153648	solute carrier family 24 member 4		JAG2	NM_002226	jagged 2
SRP14-AS1	NR_040060	SRP14 antisense RNA1 (head to head)						GOLGA8R	NM_001282484	golgin A8 family member R		HLA-DPB1	NM_002121_2	major histocompatibility complex, class II, DP beta 1		ZNF841	NM_001136499	zinc finger protein 841		SNHG10	NR_001459	small nucleolar RNA host gene 10		CXADRP2	NR_024387	coxsackie virus and adenovirus receptor pseudogene 2
GCHFR	NM_005258	GTP cyclohydrolase I feedback regulator						GOLGA8K	NM_001282493	golgin A8 family member K		PIM2	NM_006875	Pim-2 proto-oncogene, serine/threonine kinase		ZNF628	NM_033113	zinc finger protein 628		TCL1A	NM_001098725	T-cell leukemia/lymphoma 1A		NDN	NM_002487	necdin, MAGE family member
CHAC1	NM_024111	ChaC glutathione-specific gamma-glutamylcyclotransferase 1						GOLGA8O	NM_001277308	golgin A8 family member O		TUBA1A	NM_001270399	tubulin alpha 1a		PEG3	NM_001146185	paternally expressed 3		BCL11B	NM_001282238	B-cell CLL/lymphoma 11B		PDCD6IPP2	NR_037599	PDCD6IP pseudogene 2
TYRO3	NM_006293	TYRO3 protein tyrosine kinase						WHAMMP1	NR_036650	WAS protein homolog associated with actin, golgi membranes and microtubules pseudogene 1		IL16	NM_001172128	interleukin 16		ZNF134	NM_003435	zinc finger protein 134		KIAA0125	NR_026800	KIAA0125		CDAN1	NM_138477	codanin 1
ADAL	NM_001012969	adenosine deaminase-like						GOLGA8N	NM_001282494	golgin A8 family member N		POU2F2	NM_001207025	POU class 2 homeobox 2		ZNF329	NM_024620	zinc finger protein 329		HERC2P7	NR_036470	hect domain and RLD 2 pseudogene 7		PPIP5K1	NM_014659	diphosphoinositol pentakisphosphate kinase 1
ELL3	NM_025165	elongation factor for RNA polymerase II 3						ARHGAP11A	NM_001286479	Rho GTPase activating protein 11A		SPATA13	NR_104595	spermatogenesis associated 13		A1BG-AS1	NR_015380	A1BG antisense RNA 1		PWAR5	NR_022008	Prader Willi/Angelman region RNA 5		CATSPER2	NM_054020	cation channel sperm associated 2
GATM	NM_001482	glycine amidinotransferase						THBS1	NM_003246	thrombospondin 1		TLR2	NM_003264	toll like receptor 2		ZNF497	NM_198458	zinc finger protein 497		ATP10A	NM_024490	ATPase phospholipid transporting 10A (putative)		CATSPER2P1	NR_002318	cation channel sperm associated 2 pseudogene 1
TNFAIP8L3	NM_207381	TNF alpha induced protein 8 like 3						RAD51-AS1	NR_040058	RAD51 antisense RNA 1 (head to head)		FCGR1B	NM_001017986	Fc fragment of IgG receptor Ib		GREB1	NM_014668	growth regulation by estrogen in breast cancer 1		GOLGA8J	NM_001282472	golgin A8 family member J		SHF	NM_001301168	Src homology 2 domain containing F
CYP19A1	NM_031226	cytochrome P450 family 19 subfamily A member 1						NUSAP1	NM_001243143	nucleolar and spindle associated protein 1		FSTL1	NM_007085	follistatin like 1		POMC	NM_001035256	proopiomelanocortin		GOLGA8H	NM_001282490	golgin A8 family member H		SEMA6D	NM_001198999	semaphorin 6D
ALDH1A2	NM_170696	aldehyde dehydrogenase 1 family member A2						PLA2G4B	NM_001114633	phospholipase A2 group IVB		LRRC56	NM_198075	leucine rich repeat containing 56		SLC30A3	NM_003459	solute carrier family 30 member 3		LPCAT4	NM_153613	lysophosphatidylcholine acyltransferase 4		MYEF2	NM_016132	myelin expression factor 2
SMAD6	NR_027654	SMAD family member 6						WDR76	NM_024908	WD repeat domain 76		SLC15A2	NM_021082	solute carrier family 15 member 2		TRIM54	NM_187841	tripartite motif containing 54		ANP32AP1	NR_003144	acidic nuclear phosphoprotein 32 family member A pseudogene 1		GLDN	NM_181789	gliomedin
PAQR5	NM_017705	progestin and adipoQ receptor family member 5						LINC00926	NR_024433	long intergenic non-protein coding RNA 926		LMNTD2	NM_173573	lamin tail domain containing 2		KRTCAP3	NM_001168364	keratinocyte associated protein 3		DPH6	NM_080650	diphthamine biosynthesis 6		UNC13C	NM_001080534	unc-13 homolog C (C. elegans)
LARP6	NM_001286679	La ribonucleoprotein domain family member 6						KIAA0101	NR_109934	KIAA0101		TUBA1C	NM_001303114	tubulin alpha 1c		ALK	NM_004304	anaplastic lymphoma receptor tyrosine kinase		EPB42	NM_001114134	erythrocyte membrane protein band 4.2		CGNL1	NM_001252335	cingulin-like 1
CD276	NM_025240	CD276 molecule						RBPMS2	NM_194272	RNA binding protein with multiple splicing 2		GPR132	NM_001278696	G protein-coupled receptor 132		RMDN2	NM_001170791	regulator of microtubule dynamics 2		PATL2	NM_001145112	PAT1 homolog 2		C2CD4B	NM_001007595	C2 calcium-dependent domain containing 4B
LOXL1	NM_005576	lysyl oxidase like 1						SMAD3	NM_005902	SMAD family member 3		HLA-DRB5	NM_002125	major histocompatibility complex, class II, DR beta 5		LOC728730	NR_037875	uncharacterized LOC728730		HDC	NM_001306146	histidine decarboxylase		TLN2	NM_015059	talin 2
RPP25	NM_017793	ribonuclease P/MRP subunit p25						UBL7-AS1	NR_120377	UBL7 antisense RNA 1 (head to head)		HLA-DPA1	NM_001242525_1	major histocompatibility complex, class II, DP alpha 1		SPRED2	NM_181784	sprouty related EVH1 domain containing 2		NEDD4	NM_001284340	neural precursor cell expressed, developmentally down-regulated 4, E3 ubiquitin protein ligase		THSD4	NM_024817	thrombospondin type 1 domain containing 4
SNX33	NM_153271	sorting nexin 33						LOC91450	NR_026998	uncharacterized LOC91450		LPCAT2	NM_017839	lysophosphatidylcholine acyltransferase 2		SMYD5	NM_006062	SMYD family member 5		RORA-AS1	NR_120339	RORA antisense RNA 1		CYP1A1	NM_000499	cytochrome P450 family 1 subfamily A member 1
CSPG4	NM_001897	chondroitin sulfate proteoglycan 4						SNHG21	NR_110100	small nucleolar RNA host gene 21		ATP8B4	NM_024837	ATPase phospholipid transporting 8B4 (putative)		LBX2-AS1	NR_024606	LBX2 antisense RNA 1		USP3-AS1	NR_034080	USP3 antisense RNA 1		ARNT2	NM_014862	aryl hydrocarbon receptor nuclear translocator 2
FBXO22-AS1	NR_003136	FBXO22 antisense RNA 1						FSD2	NM_001281806	fibronectin type III and SPRY domain containing 2		SKA2	NM_001100595	spindle and kinetochore associated complex subunit 2		REEP1	NM_001164730	receptor accessory protein 1		DAPK2	NM_014326	death-associated protein kinase 2		ALPK3	NM_020778	alpha kinase 3
STARD5	NM_181900	StAR related lipid transfer domain containing 5						PRC1	NM_199413	protein regulator of cytokinesis 1		SRGAP2D	NR_120535_1	SLIT-ROBO Rho GTPase activating protein 2D (pseudogene)		LOC654342	NR_027238	lymphocyte-specific protein 1 pseudogene		HOMER2	NM_004839	homer scaffolding protein 2		KLHL25	NM_022480	kelch like family member 25
NMB	NM_205858	neuromedin B						SYNM	NM_015286	synemin		SERPINA1	NM_001127703	serpin family A member 1		GGT8P	NR_003503	gamma-glutamyltransferase 8 pseudogene		HAPLN3	NM_178232	hyaluronan and proteoglycan link protein 3		NR2F2	NM_001145155	nuclear receptor subfamily 2 group F member 2
PEX11A	NM_001271572	peroxisomal biogenesis factor 11 alpha						RAB11FIP3	NM_014700	RAB11 family interacting protein 3		ID2	NM_002166	inhibitor of DNA binding 2, HLH protein		NCAPH	NM_001281710	non-SMC condensin I complex subunit H		SEMA4B	NM_020210	semaphorin 4B		ALDH1A3	NM_000693	aldehyde dehydrogenase 1 family member A3
TTC23	NR_109947	tetratricopeptide repeat domain 23						TMEM204	NM_001256541	transmembrane protein 204		SIGLEC10	NM_001171156	sialic acid binding Ig like lectin 10		NPAS2	NM_002518	neuronal PAS domain protein 2		BLM	NM_000057	Bloom syndrome RecQ like helicase		NHLRC4	NM_001301159	NHL repeat containing 4
LRRC28	NM_144598	leucine rich repeat containing 28						MMP25	NM_022468	matrix metallopeptidase 25		SEMA4D	NM_001142287	semaphorin 4D		TMEM182	NM_144632	transmembrane protein 182		MCTP2	NM_001159643	multiple C2 domains, transmembrane 2		ABCA3	NM_001089	ATP binding cassette subfamily A member 3
DECR2	NM_020664	2,4-dienoyl-CoA reductase 2, peroxisomal						ZSCAN32	NM_017810	zinc finger and SCAN domain containing 32		CHD7	NM_017780	chromodomain helicase DNA binding protein 7		PAX8	NM_003466	paired box 8		DDX11L9	NR_051985	DEAD/H-box helicase 11 like 9		FLYWCH2	NM_001142499	FLYWCH family member 2
PIGQ	NM_004204	phosphatidylinositol glycan anchor biosynthesis class Q						ABAT	NM_020686	4-aminobutyrate aminotransferase		IFITM2	NM_006435	interferon induced transmembrane protein 2		C1QL2	NM_182528	complement component 1, q subcomponent-like 2		DDX11L10	NR_045117	DEAD/H-box helicase 11 like 10		PKMYT1	NM_182687	protein kinase, membrane associated tyrosine/threonine 1
METRN	NM_024042	meteorin, glial cell differentiation regulator						ATF7IP2	NM_024997	activating transcription factor 7 interacting protein 2		HIST2H2AA3	NM_003516	histone cluster 2, H2aa3		PROC	NM_000312	protein C, inactivator of coagulation factors Va and VIIIa		HBM	NM_001003938	hemoglobin subunit mu		GLIS2	NM_032575	GLIS family zinc finger 2
HAGHL	NM_001290139	hydroxyacylglutathione hydrolase-like						TVP23A	NM_001079512	trans-golgi network vesicle protein 23 homolog A		SRGN	NM_002727	serglycin		LOC101929319	NR_110248	uncharacterized LOC101929319		HBA2	NM_000517	hemoglobin subunit alpha 2		VASN	NM_138440	vasorin
TELO2	NM_016111	telomere maintenance 2						PKD1P6	NR_123721	polycystin 1, transient receptor potential channel interacting pseudogene 6		OTUD1	NM_001145373	OTU deubiquitinase 1		COL3A1	NM_000090	collagen type III alpha 1		HBA1	NM_000558	hemoglobin subunit alpha 1		TMC7	NM_001300732	transmembrane channel like 7
IFT140	NM_014714	intraflagellar transport 140						ZKSCAN2	NM_001012981	zinc finger with KRAB and SCAN domains 2		SLC25A37	NM_016612	solute carrier family 25 member 37		FZD7	NM_003507	frizzled class receptor 7		MMP25-AS1	NR_123723	MMP25 antisense RNA 1		CLEC19A	NM_001256720	C-type lectin domain family 19 member A
TNFRSF12A	NM_016639	tumor necrosis factor receptor superfamily member 12A						CD19	NM_001178098	CD19 molecule		ACTB	NM_001101	actin, beta		B3GNT7	NM_145236	UDP-GlcNAc:betaGal beta-1,3-N-acetylglucosaminyltransferase 7		MEFV	NM_000243	Mediterranean fever		ACSM5	NM_017888	acyl-CoA synthetase medium-chain family member 5
ZNF205	NM_003456	zinc finger protein 205						RRN3P2	NR_003369	RRN3 homolog, RNA polymerase I transcription factor pseudogene 2		PTGS2	NM_000963	prostaglandin-endoperoxide synthase 2		MLPH	NM_001281474	melanophilin		TIGD7	NM_033208	tigger transposable element derived 7		SLC5A11	NM_001258413	solute carrier family 5 member 11
CORO7-PAM16	NM_001201479	CORO7-PAM16 readthrough						GDPD3	NM_024307	glycerophosphodiester phosphodiesterase domain containing 3		LINC00324	NR_026951	long intergenic non-protein coding RNA 324		LOC151174	NR_026926	uncharacterized LOC151174		MTRNR2L4	NM_001190476	MT-RNR2-like 4		HS3ST4	NM_006040	heparan sulfate-glucosamine 3-sulfotransferase 4
PAM16	NM_016069	presequence translocase-associated motor 16 homolog (S. cerevisiae)						CORO1A	NM_001193333	coronin 1A		COL18A1	NM_130445	collagen type XVIII alpha 1		RSPO4	NM_001040007	R-spondin 4		NLRC3	NR_075083	NLR family, CARD domain containing 3		QPRT	NM_014298	quinolinate phosphoribosyltransferase
EMP2	NM_001424	epithelial membrane protein 2						SEPT1	NM_052838	septin 1		ST6GAL1	NM_173217	ST6 beta-galactoside alpha-2,6-sialyltransferase 1		TMEM74B	NM_018354	transmembrane protein 74B		SEC14L5	NM_014692	SEC14 like lipid binding 5		NKD1	NM_033119	naked cuticle homolog 1
MKL2	NM_014048	MKL1/myocardin like 2						TGFB1I1	NM_001042454	transforming growth factor beta 1 induced transcript 1		STMN1	NM_001145454	stathmin 1		LOC388780	NM_001287682	uncharacterized LOC388780		TNFRSF17	NM_001192	tumor necrosis factor receptor superfamily member 17		SALL1	NM_001127892	spalt-like transcription factor 1
SYT17	NM_016524	synaptotagmin 17						CLUHP3	NR_024034	clustered mitochondria (cluA/CLU1) homolog pseudogene 3		MGAT4A	NM_001160154	mannosyl (alpha-1,3-)-glycoprotein beta-1,4-N-acetylglucosaminyltransferase, isozyme A		LZTS3	NM_001282533	leucine zipper, putative tumor suppressor family member 3		NPIPA1	NM_006985	nuclear pore complex interacting protein family member A1		MT3	NM_005954	metallothionein 3
IQCK	NR_130968	IQ motif containing K						SHCBP1	NM_024745	SHC binding and spindle associated 1		ITGB2-AS1	NR_038315	ITGB2 antisense RNA 1		SLC4A11	NM_001174090	solute carrier family 4 member 11		PKD1P1	NR_036447	polycystin 1, transient receptor potential channel interacting pseudogene 1		PLLP	NM_015993	plasmolipin
GPRC5B	NM_001304771	G protein-coupled receptor class C group 5 member B						LOC101927272	NR_110908	uncharacterized LOC101927272		PPP1R3B	NM_001201329	protein phosphatase 1 regulatory subunit 3B		INSM1	NM_002196	insulinoma associated 1		RRN3P1	NR_003370	RRN3 homolog, RNA polymerase I transcription factor pseudogene 1		CX3CL1	NM_002996	C-X3-C motif chemokine ligand 1
ACSM3	NM_202000	acyl-CoA synthetase medium-chain family member 3						GNAO1	NM_138736	G protein subunit alpha o1		HSPD1	NM_199440	heat shock protein family D (Hsp60) member 1		ASIP	NM_001672	agouti signaling protein		SBK1	NM_001024401	SH3 domain binding kinase 1		CCL17	NM_002987	C-C motif chemokine ligand 17
EARS2	NR_003501	glutamyl-tRNA synthetase 2, mitochondrial						ADGRG1	NM_001290143	adhesion G protein-coupled receptor G1		WDFY2	NM_052950	WD repeat and FYVE domain containing 2		OCSTAMP	NM_080721	osteoclast stimulatory transmembrane protein		NPIPB6	NM_001282524	nuclear pore complex interacting protein family member B6		CDH11	NM_001797	cadherin 11
KDM8	NM_024773	lysine demethylase 8						ADGRG3	NM_001308360	adhesion G protein-coupled receptor G3		HIST2H2AA4	NM_001040874	histone cluster 2, H2aa4		MOCS3	NM_014484	molybdenum cofactor synthesis 3		IL27	NM_145659	interleukin 27		CDH5	NM_001795	cadherin 5
IL21R-AS1	NR_037158	IL21R antisense RNA 1						ACD	NM_022914	adrenocortical dysplasia homolog		GZF1	NM_022482	GDNF inducible zinc finger protein 1		BIRC7	NM_022161	baculoviral IAP repeat containing 7		NPIPB8	NM_001310136	nuclear pore complex interacting protein family member B8		ELMO3	NM_024712	engulfment and cell motility 3
NUPR1	NM_001042483	nuclear protein 1, transcriptional regulator						SMPD3	NM_018667	sphingomyelin phosphodiesterase 3		TMSB4X	NM_021109	thymosin beta 4, X-linked		URB1-AS1	NR_026845	URB1 antisense RNA 1 (head to head)		NPIPB9	NM_001287251	nuclear pore complex interacting protein family member B9		CALB2	NM_007088	calbindin 2
SEZ6L2	NM_012410	seizure related 6 homolog like 2						ZNF23	NM_001304492	zinc finger protein 23		TGFA	NM_003236	transforming growth factor alpha		CLIC6	NM_053277	chloride intracellular channel 6		LOC613038	NR_002557	SAGA complex associated factor 29 pseudogene		SNORD71	NR_003059	small nucleolar RNA, C/D box 71
ASPHD1	NM_181718	aspartate beta-hydroxylase domain containing 1						DHODH	NM_001361	dihydroorotate dehydrogenase (quinone)		ARHGAP4	NM_001164741	Rho GTPase activating protein 4		CLDN14	NM_012130	claudin 14		LOC388242	NR_002556	SAGA complex associated factor 29 pseudogene		CNTNAP4	NM_033401	contactin associated protein like 4
HSD3B7	NM_025193	hydroxy-delta-5-steroid dehydrogenase, 3 beta- and steroid delta-isomerase 7						WWOX	NM_016373	WW domain containing oxidoreductase		GLCCI1	NM_138426	glucocorticoid induced 1		HSF2BP	NM_007031	heat shock transcription factor 2 binding protein		ZNF785	NM_152458	zinc finger protein 785		CDH13	NM_001257	cadherin 13
MMP2	NM_001302508	matrix metallopeptidase 2						SPATA33	NM_153025	spermatogenesis associated 33		HLA-DRB1	NM_001243965	major histocompatibility complex, class II, DR beta 1		RTN4R	NM_023004	reticulon 4 receptor		PYCARD-AS1	NR_102400	PYCARD antisense RNA 1		ZNF469	NM_001127464	zinc finger protein 469
MT1L	NR_001447	metallothionein 1L (gene/pseudogene)						FAM157C	NR_126161	family with sequence similarity 157 member C		PON2	NM_001018161	paraoxonase 2		RIMBP3C	NM_001128633	RIMS binding protein 3C		AHSP	NM_016633	alpha hemoglobin stabilizing protein		ZFPM1	NM_153813	zinc finger protein, FOG family member 1
MT1M	NM_176870	metallothionein 1M						P2RX5	NM_002561	purinergic receptor P2X 5		RSAD2	NM_080657	radical S-adenosyl methionine domain containing 2		RIMBP3B	NM_001128635	RIMS binding protein 3B		LOC643802	NM_001207030	u3 small nucleolar ribonucleoprotein protein MPP10-like		SNORD68	NR_002450	small nucleolar RNA, C/D box 68
MT1G	NM_001301267	metallothionein 1G						PLD2	NM_002663	phospholipase D2		TBC1D12	NM_015188	TBC1 domain family member 12		TOP3B	NM_001282113	topoisomerase (DNA) III beta		CETP	NM_000078	cholesteryl ester transfer protein		NXN	NM_022463	nucleoredoxin
MT1H	NM_005951	metallothionein 1H						ENO3	NM_001193503	enolase 3		RUNX1	NM_001754	runt related transcription factor 1		GGTLC2	NM_001282879	gamma-glutamyltransferase light chain 2		ADGRG5	NM_001304376	adhesion G protein-coupled receptor G5		SERPINF2	NM_001165921	serpin family F member 2
CCL22	NM_002990	C-C motif chemokine ligand 22						SCIMP	NM_001271842	SLP adaptor and CSK interacting membrane protein		METTL7A	NM_014033	methyltransferase like 7A		RAB36	NM_004914	RAB36, member RAS oncogene family		CMTM2	NM_144673	CKLF like MARVEL transmembrane domain containing 2		SERPINF1	NM_002615	serpin family F member 1
GINS3	NM_001126129	GINS complex subunit 3						ACAP1	NM_014716	ArfGAP with coiled-coil, ankyrin repeat and PH domains 1		TMC8	NM_152468	transmembrane channel like 8		LRRC75B	NM_207644	leucine rich repeat containing 75B		TPPP3	NM_015964	tubulin polymerization promoting protein family member 3		HIC1	NM_006497	hypermethylated in cancer 1
NDRG4	NM_020465	NDRG family member 4						KCNAB3	NM_004732	potassium voltage-gated channel subfamily A regulatory beta subunit 3		MS4A7	NM_206940	membrane spanning 4-domains A7		CDC42EP1	NM_152243	CDC42 effector protein 1		RLTPR	NM_001013838			SPNS3	NM_182538	spinster homolog 3 (Drosophila)
BEAN1	NM_001197224	brain expressed, associated with NEDD4, 1						AURKB	NM_001284526	aurora kinase B		ROGDI	NR_046480	rogdi homolog		SLC16A8	NM_013356	solute carrier family 16 member 8		HP	NM_005143	haptoglobin		VMO1	NM_001144941	vitelline membrane outer layer 1 homolog
RRAD	NM_001128850	Ras-related associated with diabetes						KRBA2	NM_001304947	KRAB-A domain containing 2		DKFZP586I1420	NR_002186	uncharacterized protein DKFZp586I1420		FAM227A	NM_001291030	family with sequence similarity 227 member A		HPR	NM_020995	haptoglobin-related protein		INCA1	NM_001167986	inhibitor of CDK, cyclin A1 interacting protein 1
NQO1	NM_000903	NAD(P)H quinone dehydrogenase 1						MYH10	NM_001256095	myosin, heavy chain 10, non-muscle		FCGR1C	NR_027484			ENTHD1	NM_152512	ENTH domain containing 1		CRISPLD2	NM_031476	cysteine rich secretory protein LCCL domain containing 2		ZFP3	NM_153018	ZFP3 zinc finger protein
BCAR1	NM_001170717	BCAR1, Cas family scaffolding protein						CENPV	NM_181716	centromere protein V		LRRC8C	NM_032270	leucine-rich repeat containing 8 family member C		LOC100506679	NR_125362	uncharacterized LOC100506679		C16orf74	NM_206967	chromosome 16 open reading frame 74		ZNF594	NM_032530	zinc finger protein 594
GCSH	NR_033249	glycine cleavage system protein H						ZNF287	NM_020653	zinc finger protein 287		AIG1	NM_001286587	androgen-induced 1		TTLL1	NM_012263	tubulin tyrosine ligase like 1		LOC100287036	NM_001242885	uncharacterized LOC100287036		WSCD1	NM_015253	WSC domain containing 1
OSGIN1	NM_182981	oxidative stress induced growth inhibitor 1						RASD1	NM_001199989	ras related dexamethasone induced 1		IL11RA	NM_001142784	interleukin 11 receptor subunit alpha		PNPLA3	NM_025225	patatin like phospholipase domain containing 3		ALOX12	NM_000697	arachidonate 12-lipoxygenase		BCL6B	NM_181844	B-cell CLL/lymphoma 6B
MTHFSD	NM_001159380	methenyltetrahydrofolate synthetase domain containing						LGALS9C	NM_001040078	lectin, galactoside binding soluble 9C		IGFLR1	NM_024660	IGF like family receptor 1		KIAA1644	NM_001099294	KIAA1644		CLEC10A	NM_182906	C-type lectin domain family 10 member A		HES7	NM_032580	hes family bHLH transcription factor 7
C16orf95	NM_001195125	chromosome 16 open reading frame 95						CCDC144B	NR_036647	coiled-coil domain containing 144B (pseudogene)		LYL1	NM_005583	lymphoblastic leukemia associated hematopoiesis regulator 1		FBLN1	NM_006486	fibulin 1		ASGR2	NM_080913	asialoglycoprotein receptor 2		NTN1	NM_004822	netrin 1
CDT1	NM_030928	chromatin licensing and DNA replication factor 1						ZNF286B	NM_001145045	zinc finger protein 286B		GYS1	NR_027763	glycogen synthase 1 (muscle)		ADM2	NM_024866	adrenomedullin 2		SCARNA21	NR_003000	small Cajal body-specific RNA 21		MYOCD	NM_153604	myocardin
TUBB3	NM_001197181	tubulin beta 3 class III						GRAP	NM_006613	GRB2-related adaptor protein		SPECC1L-ADORA2A	NR_103546	SPECC1L-ADORA2A readthrough (NMD candidate)		ATP2B2	NM_001683	ATPase plasma membrane Ca2+ transporting 2		ADPRM	NM_020233	ADP-ribose/CDP-alcohol diphosphatase, manganese dependent		PLD6	NM_178836	phospholipase D family member 6
C17orf97	NM_001013672	chromosome 17 open reading frame 97						LOC388436	NM_001291905_1	uncharacterized protein ENSP00000382042		SSH2	NM_033389	slingshot protein phosphatase 2		STAC	NM_003149	SH3 and cysteine rich domain		COX10-AS1	NR_049718	COX10 antisense RNA 1		FAM106A	NR_026809	family with sequence similarity 106 member A
ZMYND15	NM_001267822	zinc finger MYND-type containing 15						LOC79999	NM_001291904_1	uncharacterized LOC79999		CD163	NM_203416	CD163 molecule		PHF7	NM_016483	PHD finger protein 7		TNFRSF13B	NM_012452	tumor necrosis factor receptor superfamily member 13B		ULK2	NM_001142610	unc-51 like autophagy activating kinase 2
LOC284023	NR_024349	uncharacterized LOC284023						ALDOC	NM_005165	aldolase, fructose-bisphosphate C		WLS	NM_001002292	wntless Wnt ligand secretion mediator		ST3GAL6-AS1	NR_046683	ST3GAL6 antisense RNA 1		NT5M	NM_020201	5',3'-nucleotidase, mitochondrial		TMEM98	NM_001033504	transmembrane protein 98
ALOX15B	NM_001141	arachidonate 15-lipoxygenase, type B						PROCA1	NM_001304953	protein interacting with cyclin A1		ARHGAP27	NM_001282290	Rho GTPase activating protein 27		ABI3BP	NM_015429	ABI family member 3 binding protein		KSR1	NM_014238	kinase suppressor of ras 1		RAD51D	NM_133629	RAD51 paralog D
PIK3R6	NM_001290211	phosphoinositide-3-kinase regulatory subunit 6						ATAD5	NM_024857	ATPase family, AAA domain containing 5		SH3TC1	NM_018986	SH3 domain and tetratricopeptide repeats 1		LINC01279	NR_109779	long intergenic non-protein coding RNA 1279		SLC6A4	NM_001045	solute carrier family 6 member 4		TBC1D3F	NM_032258	TBC1 domain family member 3F
PMP22	NM_001281456	peripheral myelin protein 22						LINC00672	NR_038847	long intergenic non-protein coding RNA 672		GPR65	NM_003608	G protein-coupled receptor 65		MAATS1	NM_033364	MYCBP associated and testis expressed 1		SLFN13	NM_144682	schlafen family member 13		TBC1D3L	NM_001291459_1	TBC1 domain family member 3L
TRIM16	NM_006470	tripartite motif containing 16						TOP2A	NM_001067	topoisomerase (DNA) II alpha 170kDa		DOK2	NM_003974	docking protein 2		SLC12A8	NM_001195483	solute carrier family 12 member 8		SLFN12L	NM_001195790	schlafen family member 12 like		TBC1D3	NM_001123391	TBC1 domain family member 3
MEIS3P1	NR_002211	Meis homeobox 3 pseudogene 1						ASB16-AS1	NR_049730	ASB16 antisense RNA 1		FAM72C	NM_001287385_1	family with sequence similarity 72 member C		TMCC1-AS1	NR_037893	TMCC1 antisense RNA 1 (head to head)		SLFN14	NM_001129820	schlafen family member 14		LOC102723859	NM_001291466_1
ATPAF2	NM_145691	ATP synthase mitochondrial F1 complex assembly factor 2						PLCD3	NM_133373	phospholipase C delta 3		ACTG1	NR_037688	actin gamma 1		NEK11	NM_024800	NIMA related kinase 11		IKZF3	NM_001257409	IKAROS family zinc finger 3		ARHGAP23	NM_001199417	Rho GTPase activating protein 23
USP32P2	NR_003554	ubiquitin specific peptidase 32 pseudogene 2						MAP3K14	NM_003954	mitogen-activated protein kinase kinase kinase 14		S100A9	NM_002965	S100 calcium binding protein A9		PPP2R3A	NM_001190447	protein phosphatase 2 regulatory subunit B'', alpha		NR1D1	NM_021724	nuclear receptor subfamily 1 group D member 1		PLXDC1	NM_020405	plexin domain containing 1
TRIM16L	NM_001037330	tripartite motif containing 16-like						EFCAB13	NM_001195192	EF-hand calcium binding domain 13		TMEM106A	NM_145041	transmembrane protein 106A		PCOLCE2	NM_013363	procollagen C-endopeptidase enhancer 2		CNTNAP1	NM_003632	contactin associated protein 1		NAGS	NM_153006	N-acetylglutamate synthase
SLC47A1	NM_018242	solute carrier family 47 member 1						OSBPL7	NM_145798	oxysterol binding protein like 7		KAT2A	NM_021078	K(lysine) acetyltransferase 2A		SHOX2	NM_001163678	short stature homeobox 2		SLC4A1	NM_000342	solute carrier family 4 member 1 (Diego blood group)		RUNDC3A	NM_001144826	RUN domain containing 3A
C17orf51	NM_001113434	chromosome 17 open reading frame 51						GNGT2	NM_001198755	G protein subunit gamma transducin 2		LILRB1	NM_006669	leukocyte immunoglobulin like receptor B1		LXN	NM_020169	latexin		ITGA2B	NM_000419	integrin subunit alpha 2b		GJC1	NM_005497	gap junction protein gamma 1
ERAL1	NM_005702	Era like 12S mitochondrial rRNA chaperone 1						ABI3	NM_016428	ABI family member 3		FCGR1A	NM_000566	Fc fragment of IgG receptor Ia		RARRES1	NM_206963	retinoic acid receptor responder 1		CRHR1-IT1	NR_026905	CRHR1 intronic transcript 1 (non-protein coding)		GFAP	NM_002055	glial fibrillary acidic protein
SH3GL1P2	NR_033420	SH3 domain containing GRB2 like 1 pseudogene 2						MTVR2	NR_027025	mouse mammary tumor virus receptor homolog 2		CDKN1C	NM_001122631	cyclin-dependent kinase inhibitor 1C		SERPINI1	NM_001122752	serpin family I member 1		SKAP1	NM_001075099	src kinase associated phosphoprotein 1		MAPT	NM_016835	microtubule associated protein tau
CCL7	NM_006273	C-C motif chemokine ligand 7						BZRAP1	NM_004758			MERTK	NM_006343	MER proto-oncogene, tyrosine kinase		ECT2	NM_018098	epithelial cell transforming 2		THRA1/BTR	NR_131239	uncharacterized LOC105371807		LRRC37A	NM_014834	leucine rich repeat containing 37A
CCL8	NM_005623	C-C motif chemokine ligand 8						GDPD1	NM_182569	glycerophosphodiester phosphodiesterase domain containing 1		DNAAF1	NM_178452	dynein (axonemal) assembly factor 1		ECE2	NM_014693	endothelin converting enzyme 2		HOXB2	NM_002145	homeobox B2		LRRC37A2	NM_001006607_1	leucine-rich repeat containing 37 member A2
CCL13	NM_005408	C-C motif chemokine ligand 13						BCAS3	NM_017679	breast carcinoma amplified sequence 3		ABCC4	NM_001301829	ATP binding cassette subfamily C member 4		PIGZ	NM_025163	phosphatidylinositol glycan anchor biosynthesis class Z		HOXB3	NM_002146	homeobox B3		MRPL45P2	NR_033934	mitochondrial ribosomal protein L45 pseudogene 2
CCT6B	NM_001193529	chaperonin containing TCP1 subunit 6B						INTS2	NM_020748	integrator complex subunit 2		CDKN2D	NM_079421	cyclin-dependent kinase inhibitor 2D		FAM86EP	NR_130741	family with sequence similarity 86 member E, pseudogene		HOXB4	NM_024015	homeobox B4		HOXB7	NM_004502	homeobox B7
NLE1	NM_001014445	notchless homolog 1 (Drosophila)						POLG2	NM_007215	polymerase (DNA) gamma 2, accessory subunit		EPB41L3	NM_012307	erythrocyte membrane protein band 4.1 like 3		EVC	NM_001306090	EvC ciliary complex subunit 1		PHOSPHO1	NM_178500	phosphoethanolamine/phosphocholine phosphatase		C17orf67	NM_001085430	chromosome 17 open reading frame 67
DUSP14	NM_007026	dual specificity phosphatase 14						PLEKHM1P	NR_024386			C1orf74	NM_152485	chromosome 1 open reading frame 74		HTRA3	NM_053044	HtrA serine peptidase 3		FLJ45513	NM_001242791	uncharacterized LOC729220		TBX2	NM_005994	T-box 2
C17orf96	NM_001130677	chromosome 17 open reading frame 96						LOC440461	NR_027283	Rho GTPase activating protein 27 pseudogene		WAS	NM_000377	Wiskott-Aldrich syndrome		SLC2A9	NM_001001290	solute carrier family 2 member 9		SAMD14	NM_174920	sterile alpha motif domain containing 14		ABCA8	NM_001288985	ATP binding cassette subfamily A member 8
IGFBP4	NM_001552	insulin like growth factor binding protein 4						MAP2K6	NM_002758	mitogen-activated protein kinase kinase 6		FCER1G	NM_004106	Fc fragment of IgE receptor Ig		LINC00504	NR_126435	long intergenic non-protein coding RNA 504		NOG	NM_005450	noggin		BIRC5	NM_001168	baculoviral IAP repeat containing 5
P3H4	NM_006455	prolyl 3-hydroxylase family member 4 (non-enzymatic)						KCNJ2	NM_000891	potassium voltage-gated channel subfamily J member 2		SLC9A9	NM_173653	solute carrier family 9 member A9		TBC1D19	NM_001292054	TBC1 domain family member 19		MPO	NM_000250	myeloperoxidase		C1QTNF1	NM_153372	C1q and tumor necrosis factor related protein 1
FKBP10	NM_021939	FK506 binding protein 10						MYO15B	NR_003587	myosin XVB		TCOF1	NM_001135243	treacle ribosome biogenesis factor 1		SPATA18	NM_001297608	spermatogenesis associated 18		RNFT1	NM_016125	ring finger protein, transmembrane 1		ENDOV	NM_001164637	endonuclease V
PTRF	NM_012232	polymerase I and transcript release factor						RECQL5	NM_004259	RecQ like helicase 5		NEIL1	NM_024608	nei like DNA glycosylase 1		PDGFRA	NM_006206	platelet derived growth factor receptor alpha		LOC729683	NR_046273	uncharacterized LOC729683		RAC3	NM_005052	ras-related C3 botulinum toxin substrate 3 (rho family, small GTP binding protein Rac3)
TUBG1	NM_001070	tubulin gamma 1						RNF157	NM_052916	ring finger protein 157		KIAA0226L	NM_025113	KIAA0226-like		UBA6-AS1	NR_015439	UBA6 antisense RNA 1 (head to head)		CD79B	NM_021602	CD79b molecule		CDH2	NM_001792	cadherin 2
TUBG2	NM_016437	tubulin gamma 2						BAHCC1	NM_001291324	BAH domain and coiled-coil containing 1		ANKRD37	NM_181726	ankyrin repeat domain 37		CXCL6	NM_002993	C-X-C motif chemokine ligand 6		RGS9	NM_001165933	regulator of G-protein signaling 9		GAREM	NM_022751
PLEKHH3	NR_073573	pleckstrin homology, MyTH4 and FERM domain containing H3						RAB40B	NM_006822	RAB40B, member RAS oncogene family		PWP2	NM_005049	PWP2 periodic tryptophan protein homolog (yeast)		DDIT4L	NM_145244	DNA damage inducible transcript 4 like		AXIN2	NM_004655	axin 2		CELF4	NM_020180	CUGBP, Elav-like family member 4
ITGA3	NM_002204	integrin subunit alpha 3						ROCK1P1	NR_033770	Rho associated coiled-coil containing protein kinase 1 pseudogene 1		FAM216A	NM_013300	family with sequence similarity 216 member A		SLC9B1	NR_047515	solute carrier family 9 member B1		KIF19	NM_153209	kinesin family member 19		LIPG	NM_006033	lipase G, endothelial type
ACSF2	NM_001288968	acyl-CoA synthetase family member 2						APCDD1	NM_153000	adenomatosis polyposis coli down-regulated 1		B3GNT5	NM_032047	UDP-GlcNAc:betaGal beta-1,3-N-acetylglucosaminyltransferase 5		INTU	NM_015693	inturned planar cell polarity protein		RAB37	NM_175738	RAB37, member RAS oncogene family		MRO	NM_001127174	maestro
COX11	NR_027941	COX11 cytochrome c oxidase copper chaperone						WBP11P1	NR_003558	WW domain binding protein 11 pseudogene 1		FGD4	NM_001304481	FYVE, RhoGEF and PH domain containing 4		CLGN	NM_004362	calmegin		SMIM5	NM_001162995	small integral membrane protein 5		ELAC1	NM_018696	elaC ribonuclease Z 1
SEPT4	NM_004574	septin 4						SETBP1	NM_001130110	SET binding protein 1		PRPF38B	NM_018061	pre-mRNA processing factor 38B		DCLK2	NR_036614	doublecortin like kinase 2		CD7	NM_006137	CD7 molecule		CCBE1	NM_133459	collagen and calcium binding EGF domains 1
WFDC21P	NR_030732	WAP four-disulfide core domain 21, pseudogene						SMAD7	NM_005904	SMAD family member 7		LIMK2	NM_005569	LIM domain kinase 2		STOX2	NM_020225	storkhead box 2		NDC80	NM_006101	NDC80 kinetochore complex component		TNFRSF11A	NM_001278268	tumor necrosis factor receptor superfamily member 11a
MRC2	NM_006039	mannose receptor C type 2						CD226	NM_001303618	CD226 molecule		CHSY1	NM_014918	chondroitin sulfate synthase 1		CMBL	NM_138809	carboxymethylenebutenolidase homolog (Pseudomonas)		TTC39C-AS1	NR_110796	TTC39C antisense RNA 1		SERPINB2	NM_002575	serpin family B member 2
ACE	NM_000789	angiotensin I converting enzyme						RTTN	NM_173630	rotatin		DUSP2	NM_004418	dual specificity phosphatase 2		NUP155	NM_153485	nucleoporin 155kDa		HRH4	NM_001160166	histamine receptor H4		DSEL	NM_032160	dermatan sulfate epimerase-like
GPRC5C	NM_022036	G protein-coupled receptor class C group 5 member C						LINC01002	NR_028324	long intergenic non-protein coding RNA 1002		ZNF124	NM_001243740	zinc finger protein 124		FST	NM_013409	follistatin		SLC14A1	NM_001308279	solute carrier family 14 member 1 (Kidd blood group)		LOC101927481	NR_126336	uncharacterized LOC101927481
CDR2L	NM_014603	cerebellar degeneration related protein 2 like						C19orf35	NM_198532	chromosome 19 open reading frame 35		LAIR1	NM_001289023	leukocyte associated immunoglobulin like receptor 1		GPX8	NR_131338	glutathione peroxidase 8 (putative)		RAB27B	NM_004163	RAB27B, member RAS oncogene family		FAM69C	NM_001044369	family with sequence similarity 69 member C
TRIM47	NM_033452	tripartite motif containing 47						LRG1	NM_052972	leucine-rich alpha-2-glycoprotein 1		TAF9B	NM_015975	TATA-box binding protein associated factor 9b		CCNB1	NM_031966	cyclin B1		DOK6	NM_152721	docking protein 6		CNDP1	NM_032649	carnosine dipeptidase 1 (metallopeptidase M20 family)
ZACN	NM_180990	zinc activated ion channel						ARRDC5	NM_001080523	arrestin domain containing 5		RNASE6	NM_005615	ribonuclease A family member k6		ZNF366	NM_152625	zinc finger protein 366		ZNF77	NM_021217	zinc finger protein 77		PPAP2C	NM_003712
CYGB	NM_134268	cytoglobin						UHRF1	NM_001290050	ubiquitin like with PHD and ring finger domains 1		SLC41A1	NM_173854	solute carrier family 41 member 1		ZBED3	NM_032367	zinc finger BED-type containing 3		S1PR4	NM_003775	sphingosine-1-phosphate receptor 4		SHC2	NM_012435	SHC (Src homology 2 domain containing) transforming protein 2
TBC1D16	NM_001271845	TBC1 domain family member 16						RFX2	NM_134433	regulatory factor X2		MMD	NM_012329	monocyte to macrophage differentiation associated		FAM151B	NM_205548	family with sequence similarity 151 member B		PLIN5	NM_001013706	perilipin 5		PCSK4	NM_017573	proprotein convertase subtilisin/kexin type 4
PCYT2	NM_001256435	phosphate cytidylyltransferase 2, ethanolamine						ZNF558	NM_001304350	zinc finger protein 558		RPL22L1	NM_001099645	ribosomal protein L22 like 1		GIN1	NM_017676	gypsy retrotransposon integrase 1		PTPRS	NM_130853	protein tyrosine phosphatase, receptor type S		ZNF556	NM_001300843	zinc finger protein 556
PYCR1	NM_153824	pyrroline-5-carboxylate reductase 1						ICAM3	NM_002162	intercellular adhesion molecule 3		PTGS1	NM_001271166	prostaglandin-endoperoxide synthase 1		AFAP1L1	NM_001146337	actin filament associated protein 1 like 1		SH2D3A	NM_005490	SH2 domain containing 3A		EBI3	NM_005755	Epstein-Barr virus induced 3
LRRC45	NM_144999	leucine rich repeat containing 45						CNN1	NM_001308341	calponin 1		FKBP4	NM_002014	FK506 binding protein 4		TIGD6	NM_001243253	tigger transposable element derived 6		RETN	NM_001193374	resistin		PEX11G	NM_001270539	peroxisomal biogenesis factor 11 gamma
COLEC12	NM_130386	collectin subfamily member 12						ZNF69	NM_021915	zinc finger protein 69		CAPN3	NM_000070	calpain 3		NIPAL4	NM_001172292	NIPA like domain containing 4		ICAM4	NM_001039132	intercellular adhesion molecule 4 (Landsteiner-Wiener blood group)		ADAMTS10	NM_030957	ADAM metallopeptidase with thrombospondin type 1 motif 10
L3MBTL4	NM_173464	l(3)mbt-like 4 (Drosophila)						ZNF700	NM_144566	zinc finger protein 700		SARM1	NM_015077	sterile alpha and TIR motif containing 1		SLIT3	NM_001271946	slit guidance ligand 3		S1PR5	NM_001166215	sphingosine-1-phosphate receptor 5		ZNF846	NM_001077624	zinc finger protein 846
L3MBTL4-AS1	NR_110765	L3MBTL4 antisense RNA 1						ZNF763	NM_001012753	zinc finger protein 763		SEPW1	NM_003009	selenoprotein W, 1		F12	NM_000505	coagulation factor XII		EPOR	NR_033663	erythropoietin receptor		ANGPTL6	NM_031917	angiopoietin like 6
PTPRM	NM_001105244	protein tyrosine phosphatase, receptor type M						HOOK2	NM_001100176	hook microtubule-tethering protein 2		MYLIP	NM_013262	myosin regulatory light chain interacting protein		N4BP3	NM_015111	NEDD4 binding protein 3		ZNF441	NM_152355	zinc finger protein 441		ICAM5	NM_003259	intercellular adhesion molecule 5
CABLES1	NR_023359	Cdk5 and Abl enzyme substrate 1						NFIX	NM_002501	nuclear factor I X		ADAT2	NM_182503	adenosine deaminase, tRNA specific 2		LOC101928445	NR_110560	uncharacterized LOC101928445		ZNF440	NM_152357	zinc finger protein 440		ZGLP1	NM_001103167	zinc finger, GATA-like protein 1
CABYR	NM_001308231	calcium binding tyrosine phosphorylation regulated						CACNA1A	NM_000068	calcium voltage-gated channel subunit alpha1 A		MAF	NM_005360	v-maf avian musculoaponeurotic fibrosarcoma oncogene homolog		GFPT2	NM_005110	glutamine-fructose-6-phosphate transaminase 2		ZNF439	NM_152262	zinc finger protein 439		KANK2	NM_001136191	KN motif and ankyrin repeat domains 2
SIGLEC15	NM_213602	sialic acid binding Ig like lectin 15						HSH2D	NM_001291274	hematopoietic SH2 domain containing		RGS1	NM_002922	regulator of G-protein signaling 1		NRN1	NM_001278710	neuritin 1		ADGRE3	NM_001289158	adhesion G protein-coupled receptor E3		RGL3	NM_001035223	ral guanine nucleotide dissociation stimulator like 3
MEX3D	NM_001174118	mex-3 RNA binding family member D						IL12RB1	NM_001290024	interleukin 12 receptor subunit beta 1		CREM	NM_001267563	cAMP responsive element modulator		KIAA0319	NM_014809	KIAA0319		F2RL3	NM_003950	F2R like thrombin/trypsin receptor 3		CCDC151	NM_145045	coiled-coil domain containing 151
DIRAS1	NM_145173	DIRAS family GTP binding RAS like 1						ZNF682	NM_001077349	zinc finger protein 682		TIGD3	NM_145719	tigger transposable element derived 3		HFE	NM_001300749	hemochromatosis		CPAMD8	NM_015692	C3 and PZP like, alpha-2-macroglobulin domain containing 8		ELAVL3	NM_032281	ELAV like neuron-specific RNA binding protein 3
MFSD12	NM_174983	major facilitator superfamily domain containing 12						ZNF737	NM_001159293	zinc finger protein 737		HSPE1	NM_002157	heat shock protein family E (Hsp10) member 1		HLA-G	NM_002127	major histocompatibility complex, class I, G		BISPR	NR_130766	BST2 interferon stimulated positive regulator (non-protein coding)		ZNF433	NM_001308357	zinc finger protein 433
SEMA6B	NM_032108	semaphorin 6B						ZNF626	NM_001076675	zinc finger protein 626		SMARCD3	NM_001003802	SWI/SNF related, matrix associated, actin dependent regulator of chromatin, subfamily d, member 3		COL11A2	NM_080679_2	collagen type XI alpha 2		FAM129C	NM_001098524	family with sequence similarity 129 member C		ZNF563	NM_145276	zinc finger protein 563
C3	NM_000064	complement component 3						ZNF493	NM_175910	zinc finger protein 493		TREM1	NM_018643	triggering receptor expressed on myeloid cells 1		SYNGAP1	NM_006772	synaptic Ras GTPase activating protein 1		FKBP8	NM_012181	FK506 binding protein 8		SYDE1	NM_033025	synapse defective Rho GTPase homolog 1
TRIP10	NR_110231	thyroid hormone receptor interactor 10						ZNF100	NM_173531	zinc finger protein 100		MARCH1	NM_001166373	membrane associated ring-CH-type finger 1		TEAD3	NM_003214	TEA domain transcription factor 3		ZNF14	NM_021030	zinc finger protein 14		PLVAP	NM_031310	plasmalemma vesicle associated protein
CERS4	NM_024552	ceramide synthase 4						ZNF43	NM_001256654	zinc finger protein 43		TLR5	NM_003268	toll like receptor 5		TMEM217	NM_001286401	transmembrane protein 217		ZNF429	NM_001001415	zinc finger protein 429		NCAN	NM_004386	neurocan
ANGPTL4	NR_104213	angiopoietin like 4						ZNF675	NM_138330	zinc finger protein 675		RCBTB2	NM_001268	RCC1 and BTB domain containing protein 2		BAG2	NM_004282	BCL2 associated athanogene 2		ZNF792	NM_175872	zinc finger protein 792		ZNF93	NM_031218	zinc finger protein 93
ZNF561-AS1	NR_122038	ZNF561 antisense RNA 1 (head to head)						ZNF254	NM_001278663	zinc finger protein 254		SECTM1	NM_003004	secreted and transmembrane 1		SRSF12	NM_080743	serine/arginine-rich splicing factor 12		LOC100134317	NR_029389	uncharacterized LOC100134317		ZNF486	NM_052852	zinc finger protein 486
FDX1L	NM_001031734	ferredoxin 1-like						ZNF507	NM_014910	zinc finger protein 507		PRRG4	NM_024081	proline rich and Gla domain 4		MANEA	NM_024641	mannosidase endo-alpha		ZNF829	NM_001037232	zinc finger protein 829		MAG	NM_002361	myelin associated glycoprotein
QTRT1	NM_031209	queuine tRNA-ribosyltransferase catalytic subunit 1						CEP89	NM_032816	centrosomal protein 89		ELMO1	NM_001206482	engulfment and cell motility 1		FAM229B	NM_001033564	family with sequence similarity 229 member B		ZNF383	NM_152604	zinc finger protein 383		TMEM147-AS1	NR_038396	TMEM147 antisense RNA 1
DOCK6	NM_020812	dedicator of cytokinesis 6						FFAR2	NM_005306	free fatty acid receptor 2		GBP2	NM_004120	guanylate binding protein 2		DCBLD1	NM_173674	discoidin, CUB and LCCL domain containing 1		C19orf33	NM_033520	chromosome 19 open reading frame 33		RBM42	NM_024321	RNA binding motif protein 42
FBXW9	NM_032301	F-box and WD repeat domain containing 9						HAUS5	NM_015302	HAUS augmin like complex subunit 5		NKRF	NM_001173488	NFKB repressing factor		PKIB	NM_181794	protein kinase (cAMP-dependent, catalytic) inhibitor beta		LRFN1	NM_020862	leucine rich repeat and fibronectin type III domain containing 1		ARHGAP33	NM_001172630	Rho GTPase activating protein 33
NOTCH3	NM_000435	notch 3						HKR1	NM_181786	HKR1, GLI-Kruppel zinc finger family member		HES1	NM_005524	hes family bHLH transcription factor 1		LINC01010	NR_038216	long intergenic non-protein coding RNA 1010		CLC	NM_001828	Charcot-Leyden crystal galectin		APLP1	NM_001024807	amyloid beta precursor like protein 1
GDF15	NM_004864	growth differentiation factor 15						ZNF793	NM_001013659	zinc finger protein 793		CSF3R	NM_172313	colony stimulating factor 3 receptor		MAP7	NM_003980	microtubule associated protein 7		CD79A	NM_001783	CD79a molecule		THAP8	NM_152658	THAP domain containing 8
CERS1	NM_021267	ceramide synthase 1						ZNF573	NM_001172690	zinc finger protein 573		LTB4R	NM_001143919	leukotriene B4 receptor		EPM2A	NM_001018041	epilepsy, progressive myoclonus type 2A, Lafora disease (laforin)		ERCC2	NM_000400	excision repair cross-complementation group 2		COX7A1	NM_001864	cytochrome c oxidase subunit 7A1
FAAP24	NM_001300978	Fanconi anemia core complex associated protein 24						PPP1R14A	NM_001243947	protein phosphatase 1 regulatory inhibitor subunit 14A		HIST2H2BE	NM_003528	histone cluster 2, H2be		PPP1R14C	NM_030949	protein phosphatase 1 regulatory inhibitor subunit 14C		NAPA-AS1	NR_038452	NAPA antisense RNA 1		ZNF790	NM_206894	zinc finger protein 790
LRP3	NM_002333	LDL receptor related protein 3						RASGRP4	NM_170604	RAS guanyl releasing protein 4		HSP90AA1	NM_001017963	heat shock protein 90kDa alpha family class A member 1		LOC100505938	NR_125740	uncharacterized LOC100505938		CABP5	NM_019855	calcium binding protein 5		RYR1	NM_000540	ryanodine receptor 1
HAMP	NM_021175	hepcidin antimicrobial peptide						MAP4K1	NM_001042600	mitogen-activated protein kinase kinase kinase kinase 1		CNTRL	NM_007018	centriolin		ABCB5	NM_001163941	ATP binding cassette subfamily B member 5		TMEM143	NR_130317	transmembrane protein 143		DLL3	NM_203486	delta-like 3 (Drosophila)
PRX	NM_181882	periaxin						ZFP36	NM_003407	ZFP36 ring finger protein		MAPK8IP3	NM_001040439	mitogen-activated protein kinase 8 interacting protein 3		HOXA10	NR_037939	homeobox A10		CLDND2	NM_152353	claudin domain containing 2		ADCK4	NM_001142555	aarF domain containing kinase 4
ITPKC	NM_025194	inositol-trisphosphate 3-kinase C						PLEKHG2	NM_022835	pleckstrin homology and RhoGEF domain containing G2		NCK2	NM_003581	NCK adaptor protein 2		EPDR1	NM_001242946	ependymin related 1		NKG7	NM_005601	natural killer cell granule protein 7		C19orf54	NM_198476	chromosome 19 open reading frame 54
CYP2S1	NM_030622	cytochrome P450 family 2 subfamily S member 1						ZNF546	NM_001297763	zinc finger protein 546		ARRDC3	NM_020801	arrestin domain containing 3		C7orf25	NM_024054	chromosome 7 open reading frame 25		ZNF808	NM_001039886	zinc finger protein 808		AXL	NM_021913	AXL receptor tyrosine kinase
ZNF574	NM_022752	zinc finger protein 574						ZNF780B	NM_001005851	zinc finger protein 780B		SCARNA17	NR_003003	small Cajal body-specific RNA 17		CAMK2B	NM_001293170	calcium/calmodulin dependent protein kinase II beta		ZNF600	NM_198457	zinc finger protein 600		PCAT19	NR_040109	prostate cancer associated transcript 19 (non-protein coding)
APOE	NM_000041	apolipoprotein E						LTBP4	NM_003573	latent transforming growth factor beta binding protein 4		ENGASE	NM_001042573	endo-beta-N-acetylglucosaminidase		PMS2P5	NR_027776_1	PMS1 homolog 2, mismatch repair system component pseudogene 5		VSTM1	NM_001288792	V-set and transmembrane domain containing 1		LINC01480	NR_110724	long intergenic non-protein coding RNA 1480
APOC1	NM_001645	apolipoprotein C1						CEACAM21	NM_001288773	carcinoembryonic antigen related cell adhesion molecule 21		PLAG1	NM_001114634	PLAG1 zinc finger		CLDN3	NM_001306	claudin 3		LAIR2	NM_002288	leukocyte associated immunoglobulin like receptor 2		LYPD3	NM_014400	LY6/PLAUR domain containing 3
APOC1P1	NR_028414	apolipoprotein C1 pseudogene 1						CEACAM4	NM_001817	carcinoembryonic antigen related cell adhesion molecule 4		ARHGEF6	NM_001306177	Rac/Cdc42 guanine nucleotide exchange factor 6		LOC100133091	NR_029411	uncharacterized LOC100133091		KIR2DL1	NM_014218	killer cell immunoglobulin like receptor, two Ig domains and long cytoplasmic tail 1		APOC4	NM_001646	apolipoprotein C4
APOC2	NM_000483	apolipoprotein C2						CEACAM3	NM_001277163	carcinoembryonic antigen related cell adhesion molecule 3		MAP3K8	NM_001244134	mitogen-activated protein kinase kinase kinase 8		GNAI1	NM_002069	G protein subunit alpha i1		GP6	NM_016363	glycoprotein VI platelet		ZNF296	NM_145288	zinc finger protein 296
RTN2	NM_005619	reticulon 2						LOC101930071	NR_126041	uncharacterized LOC101930071		CXorf21	NM_025159	chromosome X open reading frame 21		CACNA2D1	NM_000722	calcium voltage-gated channel auxiliary subunit alpha2delta 1		TNNT1	NM_001291774	troponin T1, slow skeletal type		PPP1R13L	NM_001142502	protein phosphatase 1 regulatory subunit 13 like
CCDC61	NM_001267723	coiled-coil domain containing 61						LIPE	NM_005357	lipase E, hormone sensitive type		ZC3H12A	NM_025079	zinc finger CCCH-type containing 12A		SEMA3A	NM_006080	semaphorin 3A		ZNF549	NM_153263	zinc finger protein 549		GPR4	NM_005282	G protein-coupled receptor 4
PPP5C	NM_001204284	protein phosphatase 5 catalytic subunit						PHLDB3	NM_198850	pleckstrin homology like domain family B member 3		ANGPT2	NM_001147	angiopoietin 2		MGC72080	NR_002822	MGC72080 pseudogene		ZNF211	NM_001265600	zinc finger protein 211		PNMAL1	NM_018215	paraneoplastic Ma antigen family-like 1
DACT3	NM_001301046	dishevelled binding antagonist of beta catenin 3						ZNF575	NM_174945	zinc finger protein 575		SENP7	NM_001077203	SUMO1/sentrin specific peptidase 7		NPTX2	NM_002523	neuronal pentraxin 2		ZNF551	NM_001270938	zinc finger protein 551		PNMAL2	NM_020709	paraneoplastic Ma antigen family-like 2
EHD2	NM_014601	EH domain containing 2						ZNF45	NM_003425	zinc finger protein 45		TLR8	NM_016610	toll like receptor 8		SPDYE3	NM_001004351	speedy/RINGO cell cycle regulator family member E3		ZNF586	NM_001204814	zinc finger protein 586		SNAR-E	NR_024258	small ILF3/NF90-associated RNA E
SEC1P	NR_004401	secretory blood group 1, pseudogene						ZNF224	NM_013398	zinc finger protein 224		LMO2	NM_005574	LIM domain only 2		LOC100289561	NM_001242713	uncharacterized LOC100289561		ZNF552	NM_024762	zinc finger protein 552		C5AR2	NM_001271749	complement component 5a receptor 2
HSD17B14	NM_016246	hydroxysteroid (17-beta) dehydrogenase 14						GEMIN7	NM_001007270	gem nuclear organelle associated protein 7		PPIF	NM_005729	peptidylprolyl isomerase F		LOC100130705	NM_001195150	uncharacterized LOC100130705		ZSCAN22	NM_181846	zinc finger and SCAN domain containing 22		GRIN2D	NM_000836	glutamate ionotropic receptor NMDA type subunit 2D
PLEKHA4	NM_001161354	pleckstrin homology domain containing A4						FOSB	NM_006732	FosB proto-oncogene, AP-1 trancription factor subunit		SIGLEC9	NM_014441	sialic acid binding Ig like lectin 9		AHCYL2	NM_015328	adenosylhomocysteinase like 2		LINC00487	NR_038369	long intergenic non-protein coding RNA 487		RASIP1	NM_017805	Ras interacting protein 1
C19orf73	NM_018111	chromosome 19 open reading frame 73						GLTSCR1	NM_015711	glioma tumor suppressor candidate region gene 1		TTLL3	NM_001025930	tubulin tyrosine ligase like 3		STRIP2	NM_001134336	striatin interacting protein 2		NRIR	NR_126359	negative regulator of interferon response (non-protein coding)		FUT1	NM_000148	fucosyltransferase 1 (H blood group)
SCAF1	NM_021228	SR-related CTD associated factor 1						PRR12	NM_020719	proline rich 12		LSP1	NM_002339	lymphocyte-specific protein 1		ARHGEF35	NM_001003702	Rho guanine nucleotide exchange factor 35		RNF144A	NM_014746	ring finger protein 144A		TRPM4	NM_017636	transient receptor potential cation channel subfamily M member 4
POLD1	NR_046402	polymerase (DNA) delta 1, catalytic subunit						NAPSB	NR_002798	napsin B aspartic peptidase, pseudogene		ERF	NM_001308402	ETS2 repressor factor		C7orf13	NR_026865	chromosome 7 open reading frame 13		GRHL1	NM_198182	grainyhead like transcription factor 1		SIGLEC11	NM_052884	sialic acid binding Ig like lectin 11
CTU1	NM_145232	cytosolic thiouridylase subunit 1						SPIB	NM_001243999	Spi-B transcription factor		FAM168A	NM_015159	family with sequence similarity 168 member A		LOC100287015	NR_040040	uncharacterized LOC100287015		RRM2	NM_001165931	ribonucleotide reductase regulatory subunit M2		SNAR-B1	NR_024231	small ILF3/NF90-associated RNA B1
ZNF818P	NR_073396	zinc finger protein 818, pseudogene						SIGLEC5	NM_003830	sialic acid binding Ig like lectin 5		H3F3B	NM_005324	H3 histone, family 3B (H3.3B)		SH2D4A	NM_001174160	SH2 domain containing 4A		OTOF	NM_194322	otoferlin		LRRC4B	NM_001080457	leucine rich repeat containing 4B
EPS8L1	NM_133180	EPS8 like 1						SPACA6P	NR_024330			FLVCR2	NM_017791	feline leukemia virus subgroup C cellular receptor family member 2		TNFRSF10A	NM_003844	tumor necrosis factor receptor superfamily member 10a		FAM179A	NM_199280	family with sequence similarity 179 member A		C19orf81	NM_001195076	chromosome 19 open reading frame 81
ISOC2	NM_024710	isochorismatase domain containing 2						FPR1	NM_001193306	formyl peptide receptor 1		NEO1	NM_001172624	neogenin 1		ESCO2	NM_001017420	establishment of sister chromatid cohesion N-acetyltransferase 2		LTBP1	NM_206943	latent transforming growth factor beta binding protein 1		KLK6	NM_001012965	kallikrein related peptidase 6
ZNF579	NM_152600	zinc finger protein 579						FPR2	NM_001005738	formyl peptide receptor 2		TNF	NM_000594_2	tumor necrosis factor		ST18	NM_014682	suppression of tumorigenicity 18, zinc finger		LINC00211	NR_110012	long intergenic non-protein coding RNA 211		VSIG10L	NM_001163922	V-set and immunoglobulin domain containing 10 like
ZSCAN5A	NM_024303	zinc finger and SCAN domain containing 5A						ZNF577	NR_024181	zinc finger protein 577		PPP1R15A	NM_014330	protein phosphatase 1 regulatory subunit 15A		RGS20	NM_001286674	regulator of G-protein signaling 20		ATP6V1E2	NM_080653	ATPase H+ transporting V1 subunit E2		SIGLEC8	NM_014442	sialic acid binding Ig like lectin 8
TRAPPC2B	NR_002166	trafficking protein particle complex 2B						ZNF649	NM_023074	zinc finger protein 649		OLIG1	NM_138983	oligodendrocyte transcription factor 1		MSC-AS1	NR_033652	MSC antisense RNA 1		PRORSD1P	NR_027258	prolyl-tRNA synthetase associated domain containing 1, pseudogene		SIGLEC14	NM_001098612	sialic acid binding Ig like lectin 14
ZNF17	NM_006959	zinc finger protein 17						ZNF480	NM_144684	zinc finger protein 480		FOSL2	NM_005253	FOS like 2, AP-1 trancription factor subunit		RNU6-83P	NR_046948_1	RNA, U6 small nuclear 83, pseudogene		WDPCP	NM_015910	WD repeat containing planar cell polarity effector		ZNF347	NM_001172674	zinc finger protein 347
ZNF584	NM_173548	zinc finger protein 584						ZNF321P	NR_037805	zinc finger protein 321, pseudogene		PTGER4	NM_000958	prostaglandin E receptor 4		TRPA1	NM_007332	transient receptor potential cation channel subfamily A member 1		MEIS1	NM_002398	Meis homeobox 1		LILRA4	NM_012276	leukocyte immunoglobulin like receptor A4
FAM150B	NM_001002919	family with sequence similarity 150 member B						ZNF816-ZNF321P	NM_001202473	ZNF816-ZNF321P readthrough		PER1	NM_002616	period circadian clock 1		ZNF704	NM_001033723	zinc finger protein 704		APLF	NM_173545	aprataxin and PNKP like factor		IL11	NM_000641	interleukin 11
KCNS3	NM_001282428	potassium voltage-gated channel modifier subfamily S member 3						ZNF845	NM_138374	zinc finger protein 845		ADAP1	NM_001284311	ArfGAP with dual PH domains 1		CHMP4C	NM_152284	charged multivesicular body protein 4C		PAIP2B	NM_020459	poly(A) binding protein interacting protein 2B		NLRP4	NM_134444	NLR family, pyrin domain containing 4
SDC1	NM_001006946	syndecan 1						LILRA1	NR_103501	leukocyte immunoglobulin like receptor A1		NASP	NM_001195193	nuclear autoantigenic sperm protein		GEM	NM_005261	GTP binding protein overexpressed in skeletal muscle		FBXO41	NM_001080410	F-box protein 41		ZNF470	NM_001001668	zinc finger protein 470
EFR3B	NM_014971	EFR3 homolog B						FCAR	NM_133269	Fc fragment of IgA receptor		GLUL	NM_001033044	glutamate-ammonia ligase		LOC101927543	NR_125419	uncharacterized LOC101927543		NAT8B	NM_016347	N-acetyltransferase 8B (putative, gene/pseudogene)		C19orf18	NM_152474	chromosome 19 open reading frame 18
DTNB	NM_001256308	dystrobrevin beta						TMEM86B	NM_173804	transmembrane protein 86B		FAM43A	NM_153690	family with sequence similarity 43 member A		LRRC6	NM_012472	leucine rich repeat containing 6		TCF7L1	NM_031283	transcription factor 7 like 1		LOC100128398	NR_036508	uncharacterized LOC100128398
KIF3C	NM_002254	kinesin family member 3C						BRSK1	NM_032430	BR serine/threonine kinase 1		IFI6	NM_022872	interferon alpha inducible protein 6		MAFA-AS1	NR_126358	MAFA antisense RNA 1		CD8A	NM_001768	CD8a molecule		PXDN	NM_012293	peroxidasin
MAPRE3	NM_012326	microtubule associated protein RP/EB family member 3						ZNF71	NM_021216	zinc finger protein 71		SLC46A1	NM_080669	solute carrier family 46 member 1		ZC3H3	NM_015117	zinc finger CCCH-type containing 3		CD8B	NM_172213	CD8b molecule		SOX11	NM_003108	SRY-box 11
EMILIN1	NM_007046	elastin microfibril interfacer 1						ZSCAN18	NM_001145544	zinc finger and SCAN domain containing 18		HHEX	NM_002729	hematopoietically expressed homeobox		TIGD5	NM_032862	tigger transposable element derived 5		PLGLB2	NM_002665	plasminogen-like B2		FAM84A	NM_145175	family with sequence similarity 84 member A
IFT172	NM_015662	intraflagellar transport 172						MBOAT2	NM_138799	membrane bound O-acyltransferase domain containing 2		APMAP	NM_020531	adipocyte plasma membrane associated protein		GDA	NM_001242507	guanine deaminase		ANKRD36BP2	NR_015424	ankyrin repeat domain 36B pseudogene 2		C2orf44	NM_025203
RBKS	NM_001287580	ribokinase						BRE-AS1	NR_028308	BRE antisense RNA 1		PCYOX1L	NM_024028	prenylcysteine oxidase 1 like		SLC28A3	NR_037638	solute carrier family 28 member 3		ZAP70	NM_001079	zeta chain of T cell receptor associated protein kinase 70kDa		GAREML	NM_001168241
GEMIN6	NM_024775	gem nuclear organelle associated protein 6						LBH	NM_030915	limb bud and heart development		LY75-CD302	NM_001198759	LY75-CD302 readthrough		LOC100132077	NR_033937	uncharacterized LOC100132077		TSGA10	NM_182911	testis specific 10		TMEM178A	NM_001167959	transmembrane protein 178A
MORN2	NM_001145450	MORN repeat containing 2						LCLAT1	NM_001304445	lysocardiolipin acyltransferase 1		ZNF22	NM_006963	zinc finger protein 22		BSPRY	NM_017688	B-box and SPRY domain containing		AFF3	NM_002285	AF4/FMR2 family member 3		C2orf91	NM_001242815	chromosome 2 open reading frame 91
HAAO	NM_012205	3-hydroxyanthranilate 3,4-dioxygenase						SLC8A1-AS1	NR_038441	SLC8A1 antisense RNA 1		BEX5	NM_001159560	brain expressed X-linked 5		TNC	NM_002160	tenascin C		IL1R2	NM_004633	interleukin 1 receptor type 2		PKDCC	NM_138370	protein kinase domain containing, cytoplasmic
DYNC2LI1	NM_015522	dynein cytoplasmic 2 light intermediate chain 1						CAMKMT	NM_024766	calmodulin-lysine N-methyltransferase		FGD3	NM_001083536	FYVE, RhoGEF and PH domain containing 3		PAPPA	NM_002581	pappalysin 1		IL18R1	NM_001282399	interleukin 18 receptor 1		CLHC1	NM_152385	clathrin heavy chain linker domain containing 1
EPAS1	NM_001430	endothelial PAS domain protein 1						ETAA1	NM_019002	Ewing tumor associated antigen 1		IL10RA	NR_026691	interleukin 10 receptor subunit alpha		DBH-AS1	NR_102735	DBH antisense RNA 1		IL18RAP	NM_003853	interleukin 18 receptor accessory protein		PUS10	NM_144709	pseudouridylate synthase 10
CNRIP1	NM_001111101	cannabinoid receptor interacting protein 1						DYSF	NM_001130980	dysferlin		ATF5	NM_012068	activating transcription factor 5		SARDH	NM_007101	sarcosine dehydrogenase		DDX11L2	NR_024005	DEAD/H-box helicase 11 like 2		LOC100507006	NR_120420	uncharacterized LOC100507006
C2orf42	NM_017880	chromosome 2 open reading frame 42						WDR54	NM_032118	WD repeat domain 54		SYT11	NM_152280	synaptotagmin 11		PTGDS	NM_000954	prostaglandin D2 synthase		ACVR1C	NM_001111032	activin A receptor type 1C		ADD2	NM_001185054	adducin 2
SPR	NM_003124	sepiapterin reductase (7,8-dihydrobiopterin:NADP+ oxidoreductase)						ELMOD3	NM_001135022	ELMO domain containing 3		TUBB2A	NM_001310315	tubulin beta 2A class IIa		MXRA5	NM_015419	matrix-remodelling associated 5		LOC100996579	NR_110164	uncharacterized LOC100996579		RTKN	NM_001015056	rhotekin
PRADC1	NM_032319	protease-associated domain containing 1						PARTICL	NR_038942	promoter of MAT2A antisense radiation-induced circulating long non-coding RNA		TRA2B	NM_004593	transformer 2 beta homolog (Drosophila)		GPR143	NM_000273	G protein-coupled receptor 143		SLC4A10	NM_001178015	solute carrier family 4 member 10		M1AP	NM_138804	meiosis 1 associated protein
SEMA4F	NM_004263	ssemaphorin 4F						GNLY	NM_001302758	granulysin		BRWD3	NM_153252	bromodomain and WD repeat domain containing 3		PRRG1	NM_000950	proline rich and Gla domain 1		GRB14	NM_001303422	growth factor receptor bound protein 14		ATOH8	NM_032827	atonal bHLH transcription factor 8
POLR1A	NM_015425	polymerase (RNA) I subunit A						MAL	NM_022438	mal, T-cell differentiation protein		PTPN2	NM_080423	protein tyrosine phosphatase, non-receptor type 2		LOC100132831	NR_027761	A20-binding inhibitor of NF-kappaB activation 2 pseudogene		SCN3A	NM_001081677	sodium voltage-gated channel alpha subunit 3		SNORD94	NR_004378	small nucleolar RNA, C/D box 94
ZNF2	NM_001017396	zinc finger protein 2						ZNF514	NM_032788	zinc finger protein 514		C15orf52	NM_207380	chromosome 15 open reading frame 52		SYN1	NM_133499	synapsin I		GALNT3	NM_004482	polypeptide N-acetylgalactosaminyltransferase 3		THNSL2	NM_001244678	threonine synthase like 2
FAHD2A	NM_016044	fumarylacetoacetate hydrolase domain containing 2A						STARD7-AS1	NR_046322	STARD7 antisense RNA 1		LINC00685	NR_027232	long intergenic non-protein coding RNA 685		KLF8	NM_007250	Kruppel-like factor 8		CDCA7	NM_031942	cell division cycle associated 7		FAHD2B	NM_199336	fumarylacetoacetate hydrolase domain containing 2B
GPAT2	NM_207328	glycerol-3-phosphate acyltransferase 2, mitochondrial						ANKRD23	NM_144994	ankyrin repeat domain 23		ZMAT1	NM_001011657	zinc finger matrin-type 1		NXF3	NM_022052	nuclear RNA export factor 3		CCDC141	NM_173648	coiled-coil domain containing 141		KIAA1211L	NM_207362	KIAA1211-like
NEURL3	NM_001285485	neuralized E3 ubiquitin protein ligase 3						SEMA4C	NM_017789	semaphorin 4C		ZEB2-AS1	NR_040248	ZEB2 antisense RNA 1		RNF128	NM_024539	ring finger protein 128, E3 ubiquitin protein ligase		LOC101927156	NR_130784	uncharacterized LOC101927156		CHST10	NM_004854	carbohydrate sulfotransferase 10
LINC01125	NR_038386	long intergenic non-protein coding RNA 1125						LOC101927070	NR_126337	uncharacterized LOC101927070		ARID5B	NM_032199	AT-rich interaction domain 5B		MID2	NM_012216	midline 2		ITGA4	NM_000885	integrin subunit alpha 4		MFSD9	NM_032718	major facilitator superfamily domain containing 9
SULT1C2	NM_001056	sulfotransferase family 1C member 2						LIPT1	NM_015929	lipoyltransferase 1		ELK3	NM_005230	ELK3, ETS transcription factor		GUCY2F	NM_001522	guanylate cyclase 2F, retinal		CERKL	NM_001160277	ceramide kinase like		SH3RF3-AS1	NR_029193	SH3RF3 antisense RNA 1
SH3RF3	NM_001099289	SH3 domain containing ring finger 3						LOC101060091	NR_110174	uncharacterized LOC101060091		ITM2C	NM_001287240	integral membrane protein 2C		SLC25A43	NM_145305	solute carrier family 25 member 43		ANKAR	NM_144708	ankyrin and armadillo repeat containing		FAR2P2	NR_046259	fatty acyl-CoA reductase 2 pseudogene 2
SEPT10	NR_047585	septin 10						LIMS2	NM_001136037	LIM zinc finger domain containing 2		MUM1	NM_032853	melanoma associated antigen (mutated) 1		GPC3	NM_001164618	glypican 3		C2orf88	NM_001042521	chromosome 2 open reading frame 88		ANKRD30BL	NR_027019	ankyrin repeat domain 30B-like
SOWAHC	NM_023016	sosondowah ankyrin repeat domain family member C						MBD5	NM_018328	methyl-CpG binding domain protein 5		MEMO1	NR_126034	mediator of cell motility 1		UBE2NL	NR_121210	ubiquitin conjugating enzyme E2 N like (gene/pseudogene)		NEMP2	NM_001142645	nuclear envelope integral membrane protein 2		LYPD1	NM_001077427	LY6/PLAUR domain containing 1
IL1A	NM_000575	interleukin 1 alpha						KIF5C	NM_004522	kinesin family member 5C		SLC12A9	NM_001267812	solute carrier family 12 member 9		PNMA6A	NM_032882	paraneoplastic Ma antigen family member 6A		STAT4	NM_001243835	signal transducer and activator of transcription 4		NCKAP5	NM_207481	NCK associated protein 5
RPL23AP7	NR_024529	ribosomal protein L23a pseudogene 7						NEB	NM_001164508	nebulin		GOLGA8A	NR_027409	golgin A8 family member A		ABCD1	NM_000033	ATP binding cassette subfamily D member 1		SDPR	NM_004657	serum deprivation response		CACNB4	NM_001145798	calcium voltage-gated channel auxiliary subunit beta 4
SLC35F5	NR_104470	solute carrier family 35 member F5						ERMN	NM_001304345	ermin		ING1	NM_198217	inhibitor of growth family member 1		TTTY14	NR_125736	testis-specific transcript, Y-linked 14 (non-protein coding)		LOC101927482	NR_110225	uncharacterized LOC101927482		TANC1	NM_033394	tetratricopeptide repeat, ankyrin repeat and coiled-coil containing 1
TMEM37	NM_183240	transmembrane protein 37						COBLL1	NM_014900	cordon-bleu WH2 repeat protein like 1		MKNK1	NR_024176	MAP kinase interacting serine/threonine kinase 1						RFTN2	NM_144629	raftlin family member 2		KCNH7	NM_033272	potassium voltage-gated channel subfamily H member 7
TMEM177	NM_001105199	transmembrane protein 177						STK39	NM_013233	serine/threonine kinase 39		FAM135A	NM_020819	family with sequence similarity 135 member A						MARS2	NM_138395	methionyl-tRNA synthetase 2, mitochondrial		KLHL23	NM_144711	kelch like family member 23
TFCP2L1	NM_014553	transcription factor CP2-like 1						SLC40A1	NM_014585	solute carrier family 40 member 1		DNAH1	NM_015512	dynein axonemal heavy chain 1						KCTD18	NM_152387	potassium channel tetramerization domain containing 18		RAPGEF4	NM_007023	Rap guanine nucleotide exchange factor 4
RAB6C	NM_032144	RAB6C, member RAS oncogene family						OSGEPL1	NM_022353	O-sialoglycoprotein endopeptidase-like 1		PLCG1-AS1	NR_109889	PLCG1 antisense RNA 1						ALS2CR12	NM_139163	amyotrophic lateral sclerosis 2 chromosome region candidate 12		OSBPL6	NM_001201480	oxysterol binding protein like 6
TMEM163	NM_030923	transmembrane protein 163						SGOL2	NM_001160046			HLA-DRB6	NR_001298	major histocompatibility complex, class II, DR beta 6 (pseudogene)						CD28	NM_001243077	CD28 molecule		DFNB59	NM_001042702	deafness, autosomal recessive 59
RND3	NM_001254738	Rho family GTPase 3						CFLAR-AS1	NR_040030	CFLAR antisense RNA 1		ZSCAN9	NM_001199480	zinc finger and SCAN domain containing 9						CTLA4	NM_001037631	cytotoxic T-lymphocyte associated protein 4		FRZB	NM_001463	frizzled-related protein
BBS5	NM_152384	Bardet-Biedl syndrome 5						FAM117B	NM_173511	family with sequence similarity 117 member B		GNG2	NM_053064	G protein subunit gamma 2						ICOS	NM_012092	inducible T-cell co-stimulator		TMEM237	NM_152388	transmembrane protein 237
NCKAP1	NM_205842	NCK associated protein 1						CARF	NM_001104586	calcium responsive transcription factor		CTC1	NM_025099	CTS telomere maintenance complex component 1						LOC101928020	NR_110291	uncharacterized LOC101928020		PARD3B	NM_001302769	par-3 family cell polarity regulator beta
MYO1B	NM_001130158	myosin IB						ZDBF2	NM_020923	zinc finger DBF-type containing 2		TNFSF12	NR_037146	tumor necrosis factor superfamily member 12						PKI55	NR_037701	DKFZp434H1419		TMEM169	NM_001142312	transmembrane protein 169
IDH1-AS1	NR_046452	IDH1 antisense RNA 1						MAP2	NM_001039538	microtubule associated protein 2		UBA7	NM_003335	ubiquitin like modifier activating enzyme 7						RUFY4	NR_034176	RUN and FYVE domain containing 4		BCS1L	NM_001257342	BCS1 homolog, ubiquinol-cytochrome c reductase complex chaperone
MREG	NM_018000	melanoregulin						BARD1	NM_001282543	BRCA1 associated RING domain 1		PRKD2	NM_016457	protein kinase D2						CXCR2P1	NR_002712	C-X-C motif chemokine receptor 2 pseudogene 1		OBSL1	NM_015311	obscurin-like 1
CHPF	NM_001195731	chondroitin polymerizing factor						CXCR2	NM_001168298	C-X-C motif chemokine receptor 2		NUDT1	NM_002452	nudix (nucleoside diphosphate linked moiety X)-type motif 1						CXCR1	NM_000634	C-X-C motif chemokine receptor 1		KCNE4	NM_080671	potassium voltage-gated channel subfamily E regulatory subunit 4
ARMC9	NM_025139	armadillo repeat containing 9						PLCD4	NM_032726	phospholipase C delta 4		GLIDR	NR_126046	glioblastoma down-regulated RNA						GPBAR1	NM_170699	G protein-coupled bile acid receptor 1		SCG2	NM_003469	secretogranin II
KIF1A	NM_004321	kinesin family member 1A						PID1	NM_017933	phosphotyrosine interaction domain containing 1		XXYLT1	NM_001308069	xyloside xylosyltransferase 1						EPHA4	NM_004438	EPH receptor A4		DNER	NM_139072	delta/notch like EGF repeat containing
SDCBP2	NM_080489	syndecan binding protein 2						SCARNA5	NR_003008	small Cajal body-specific RNA 5		SSH1	NM_018984	slingshot protein phosphatase 1						IRS1	NM_005544	insulin receptor substrate 1		HTR2B	NM_000867	5-hydroxytryptamine receptor 2B
FKBP1A-SDCBP2	NR_037661	FKBP1A-SDCBP2 readthrough (NMD candidate)						SIRPB2	NM_001134836	signal regulatory protein beta 2		ACCS	NM_001127219	1-aminocyclopropane-1-carboxylate synthase homolog (inactive)						GPR55	NM_005683	G protein-coupled receptor 55		EFHD1	NM_001243252	EF-hand domain family member D1
ZNF133	NM_001283003	zinc finger protein 133						NDUFAF5	NR_029377	NADH:ubiquinone oxidoreductase complex assembly factor 5		CHCHD7	NM_001011668	coiled-coil-helix-coiled-coil-helix domain containing 7						NMUR1	NM_006056	neuromedin U receptor 1		SH3BP4	NM_014521	SH3 domain binding protein 4
NANP	NM_152667	N-acetylneuraminic acid phosphatase						THBD	NM_000361	thrombomodulin		AATK	NM_004920	apoptosis-associated tyrosine kinase						TIGD1	NM_145702	tigger transposable element derived 1		RAB17	NR_033308	RAB17, member RAS oncogene family
TPX2	NM_012112	TPX2, microtubule-associated						CD93	NM_012072	CD93 molecule		CTPS1	NM_001905	CTP synthase 1						SNED1	NM_001080437	sushi, nidogen and EGF like domains 1		GPR35	NM_001195381	G protein-coupled receptor 35
NECAB3	NM_031231	N-terminal EF-hand calcium binding protein 3						CST7	NM_003650	cystatin F		ABHD15	NM_198147	abhydrolase domain containing 15						SIRPG	NM_018556	signal regulatory protein gamma		FARP2	NM_001282983	FERM, ARH/RhoGEF and pleckstrin domain protein 2
PIGU	NM_080476	phosphatidylinositol glycan anchor biosynthesis class U						MCTS2P	NR_003677	malignant T-cell amplified sequence 2, pseudogene		PRMT9	NM_138364	protein arginine methyltransferase 9						C20orf196	NM_001303479	chromosome 20 open reading frame 196		NEU4	NM_001167600	neuraminidase 4 (sialidase)
PROCR	NM_006404	protein C receptor						ZNF341	NM_032819	zinc finger protein 341		SELPLG	NM_001206609	selectin P ligand						PLCB1	NM_182734	phospholipase C beta 1		SNORD57	NR_002738	small nucleolar RNA, C/D box 57
EPB41L1	NM_001258331	erythrocyte membrane protein band 4.1 like 1						GGT7	NM_178026	gamma-glutamyltransferase 7		MXD1	NM_001202513	MAX dimerization protein 1						ANKEF1	NM_198798	ankyrin repeat and EF-hand domain containing 1		BMP2	NM_001200	bone morphogenetic protein 2
TGM2	NM_004613	transglutaminase 2						MYBL2	NM_001278610	MYB proto-oncogene like 2		TXNIP	NM_006472	thioredoxin interacting protein						SLX4IP	NM_001009608	SLX4 interacting protein		MACROD2	NM_080676	MACRO domain containing 2
LPIN3	NR_126051	lipin 3						ADA	NM_000022	adenosine deaminase		IL7R	NM_002185	interleukin 7 receptor						TASP1	NM_017714	taspase 1		SNORD17	NR_003045	small nucleolar RNA, C/D box 17
EMILIN3	NM_052846	elastin microfibril interfacer 3						SLPI	NM_003064	secretory leukocyte peptidase inhibitor		CSK	NM_001127190	c-src tyrosine kinase						BFSP1	NM_001161705	beaded filament structural protein 1		DZANK1	NM_001099407	double zinc ribbon and ankyrin repeat domains 1
ZSWIM3	NR_037628	zinc finger SWIM-type containing 3						UBE2C	NM_181800	ubiquitin conjugating enzyme E2 C		CD300E	NM_181449	CD300e molecule						SLC24A3	NM_020689	solute carrier family 24 member 3		SYNDIG1	NM_024893	synapse differentiation inducing 1
LAMA5	NM_005560	laminin subunit alpha 5						GCNT7	NM_080615	glucosaminyl (N-acetyl) transferase family member 7		GGA2	NM_015044	golgi associated, gamma adaptin ear containing, ARF binding protein 2						MLLT10P1	NR_045115	myeloid/lymphoid or mixed-lineage leukemia		ID1	NM_002165	inhibitor of DNA binding 1, HLH protein
SLCO4A1	NM_016354	solute carrier organic anion transporter family member 4A1						STX16-NPEPL1	NR_037945	STX16-NPEPL1 readthrough (NMD candidate)		LY86	NM_004271	lymphocyte antigen 86						E2F1	NM_005225	E2F transcription factor 1		FOXS1	NM_004118	forkhead box S1
TNFRSF6B	NM_003823	tumor necrosis factor receptor superfamily member 6b						C20orf197	NM_001302815	chromosome 20 open reading frame 197		CASC1	NM_001082972	cancer susceptibility candidate 1						TLDC2	NM_001304783	TBC/LysM-associated domain containing 2		MAP1LC3A	NM_181509	microtubule associated protein 1 light chain 3 alpha
CBR3	NM_001236	carbonyl reductase 3						COL9A3	NM_001853	collagen type IX alpha 3		NINJ2	NM_016533	ninjurin 2						BPI	NM_001725	bactericidal/permeability-increasing protein		BCAS1	NM_003657	breast carcinoma amplified sequence 1
BACE2	NM_138991	beta-site APP-cleaving enzyme 2						STMN3	NM_015894	stathmin 3		WASH1	NM_182905	WAS protein family homolog 1						PPP1R16B	NM_015568	protein phosphatase 1 regulatory subunit 16B		DOK5	NM_018431	docking protein 5
CBS	NM_001178009	cystathionine-beta-synthase						OPRL1	NM_182647	opioid related nociceptin receptor 1		FLJ37453	NR_024279	uncharacterized LOC729614						DHX35	NM_021931	DEAH-box helicase 35		TFAP2C	NM_003222	transcription factor AP-2 gamma
LRRC3	NM_030891	leucine rich repeat containing 3						SAMSN1	NM_022136	SAM domain, SH3 domain and nuclear localization signals 1		DGKA	NM_001345	diacylglycerol kinase alpha						PI3	NM_002638	peptidase inhibitor 3		NKILA	NR_131157	NF-kappaB interacting long non-coding RNA
COL6A1	NM_001848	collagen type VI alpha 1						MAP3K7CL	NM_001286623	MAP3K7 C-terminal like		CACYBP	NM_001007214	calcyclin binding protein						TNNC2	NM_003279	troponin C2, fast skeletal type		ABHD16B	NM_080622	abhydrolase domain containing 16B
YBEY	NM_001006114	ybeY metallopeptidase (putative)						SCAF4	NM_001145445	SR-related CTD associated factor 4		TAF1C	NM_001243160	TATA-box binding protein associated factor, RNA polymerase I subunit C						PARD6B	NM_032521	par-6 family cell polarity regulator beta		SOX18	NM_018419	SRY-box 18
CECR2	NM_001290046	cat eye syndrome chromosome region, candidate 2						PAXBP1-AS1	NR_038879	PAXBP1 antisense RNA 1		COTL1	NM_021149	coactosin like F-actin binding protein 1						BCAS4	NM_198799	breast carcinoma amplified sequence 4		TCEA2	NM_198723	transcription elongation factor A2
DGCR6	NM_005675	DiGeorge syndrome critical region gene 6						RUNX1-IT1	NR_026812	RUNX1 intronic transcript 1		LILRB2	NR_103521	leukocyte immunoglobulin like receptor B2						TSHZ2	NM_173485	teashirt zinc finger homeobox 2		LOC388813	NM_001256579	uncharacterized protein ENSP00000383407-like
GSTT2	NR_126445	glutathione S-transferase theta 2 (gene/pseudogene)						SIK1	NM_173354	salt inducible kinase 1		NISCH	NM_001276293	nischarin						FAM209A	NM_001012971	family with sequence similarity 209 member A		JAM2	NR_072999	junctional adhesion molecule 2
TTC28	NM_001145418	tetratricopeptide repeat domain 28						MCM3AP-AS1	NR_110565	MCM3AP antisense RNA 1		PKIG	NM_181805	protein kinase (cAMP-dependent, catalytic) inhibitor gamma						FAM209B	NM_001013646	family with sequence similarity 209 member B		ADAMTS1	NM_006988	ADAM metallopeptidase with thrombospondin type 1 motif 1
RHBDD3	NM_012265	rhomboid domain containing 3						LINC00528	NR_103718	long intergenic non-protein coding RNA 528		SNHG12	NR_024127	small nucleolar RNA host gene 12						MTRNR2L3	NM_001190472	MT-RNR2-like 3		OLIG2	NM_005806	oligodendrocyte lineage transcription factor 2
NEFH	NM_021076	neurofilament, heavy polypeptide						DGCR14	NM_022719	DiGeorge syndrome critical region gene 14		EZH2	NM_152998	enhancer of zeste homolog 2 (Drosophila)						ZBP1	NM_030776	Z-DNA binding protein 1		ERG	NM_001243432	v-ets avian erythroblastosis virus E26 oncogene homolog
LIF	NM_001257135	leukemia inhibitory factor						CLDN5	NM_003277	claudin 5		PYGL	NM_001163940	phosphorylase, glycogen, liver						TUBB1	NM_030773	tubulin beta 1 class VI		DSCAM	NM_001271534	Down syndrome cell adhesion molecule
SEC14L2	NM_033382	SEC14 like lipid binding 2						ADORA2A-AS1	NR_028484	ADORA2A antisense RNA 1		MAST3	NM_015016	microtubule associated serine/threonine kinase 3						ZNF831	NM_178457	zinc finger protein 831		PDE9A	NM_001001578	phosphodiesterase 9A
SLC35E4	NM_001001479	solute carrier family 35 member E4						LRP5L	NM_001135772	LDL receptor related protein 5 like		IL13RA1	NM_001560	interleukin 13 receptor subunit alpha 1						SYCP2	NM_014258	synaptonemal complex protein 2		EMID1	NM_001267895	EMI domain containing 1
SELM	NM_080430	selenoprotein M						HORMAD2-AS1	NR_110541	HORMAD2 antisense RNA 1		MAP7D3	NM_001173517	MAP7 domain containing 3						TAF4	NM_003185	TATA-box binding protein associated factor 4		RFPL1S	NR_002727	RFPL1 antisense RNA 1
TIMP3	NM_000362	TIMP metallopeptidase inhibitor 3						LINC01521	NR_120386	long intergenic non-protein coding RNA 1521		PREX1	NM_020820	phosphatidylinositol-3,4,5-trisphosphate dependent Rac exchange factor 1						DPH3P1	NM_080750	diphthamide biosynthesis 3 pseudogene 1		LARGE	NM_004737	like-glycosyltransferase
RBFOX2	NM_014309	RNA binding protein, fox-1 homolog 2						APOBEC3G	NM_021822	apolipoprotein B mRNA editing enzyme catalytic subunit 3G		FAM49B	NR_046361	family with sequence similarity 49 member B						HAR1A	NR_003244	highly accelerated region 1A (non-protein coding)		SOX10	NM_006941	SRY-box 10
FOXRED2	NM_024955	FAD dependent oxidoreductase domain containing 2						LOC100506472	NR_040535	uncharacterized LOC100506472		ZNF276	NR_110128	zinc finger protein 276						LINC00649	NR_038883	long intergenic non-protein coding RNA 649		SNORD83B	NR_000028	small nucleolar RNA, C/D box 83B
PICK1	NM_001039584	protein interacting with PRKCA 1						FAM118A	NM_001104595	family with sequence similarity 118 member A		CD3EAP	NM_012099	CD3e molecule associated protein						KCNJ15	NM_001276437	potassium voltage-gated channel subfamily J member 15		SNORD83A	NR_000027	small nucleolar RNA, C/D box 83A
CBY1	NM_015373	chibby homolog 1 (Drosophila)						CDPF1	NM_207327	cysteine rich DPF motif domain containing 1		TSEN54	NM_207346	tRNA splicing endonuclease subunit 54						UBASH3A	NM_018961	ubiquitin associated and SH3 domain containing A		SEPT3	NM_145733	septin 3
FAM109B	NM_001002034	family with sequence similarity 109 member B						TBC1D22A-AS1	NR_122047	TBC1D22A antisense RNA 1		TRPM2	NR_038257	transient receptor potential cation channel subfamily M member 2						AATBC	NR_026961	apoptosis associated transcript in bladder cancer		SERHL	NR_027786	serine hydrolase-like (pseudogene)
MCAT	NR_046423	malonyl-CoA-acyl carrier protein transacylase						MLC1	NM_015166	megalencephalic leukoencephalopathy with subcortical cysts 1		SLFN12	NM_001289009	schlafen family member 12						TPTEP1	NR_001591	transmembrane phosphatase with tensin homology pseudogene 1		RNU12	NR_029422	RNA, U12 small nuclear
PRR5	NM_001017529	proline rich 5						KLHDC7B	NM_138433	kelch domain containing 7B		SYS1-DBNDD2	NR_003189	SYS1-DBNDD2 readthrough (NMD candidate)						ANKRD62P1-PARP4P3	NR_040115	ANKRD62P1-PARP4P3 readthrough, transcribed pseudogene		A4GALT	NM_017436	alpha 1,4-galactosyltransferase
PRR34	NM_018280	proline rich 34						RAD18	NM_020165	RAD18, E3 ubiquitin protein ligase		RRS1	NM_015169	ribosome biogenesis regulator homolog						TUBA8	NM_001193414	tubulin alpha 8		BIK	NM_001197	BCL2 interacting killer
HDAC10	NM_032019	histone deacetylase 10						PRRT3	NM_207351	proline rich transmembrane protein 3		CLEC3B	NM_003278	C-type lectin domain family 3 member B						SEPT5	NM_002688	septin 5		CHL1	NM_001253387	cell adhesion molecule L1 like
MAPK11	NR_110887	mitogen-activated protein kinase 11						COLQ	NM_080539	collagen-like tail subunit (single strand of homotrimer) of asymmetric acetylcholinesterase		THEMIS2	NM_001039477	thymocyte selection associated family member 2						GP1BB	NM_000407	glycoprotein Ib platelet beta subunit		LMCD1	NM_001278235	LIM and cysteine rich domains 1
RPL23AP82	NR_026981	ribosomal protein L23a pseudogene 82						CX3CR1	NM_001337	C-X3-C motif chemokine receptor 1		TUBB	NM_001293214_6	tubulin beta class I						LOC101928891	NR_110537	uncharacterized LOC101928891		GHRL	NM_001302824	ghrelin/obestatin prepropeptide
SRGAP3	NM_014850	SLIT-ROBO Rho GTPase activating protein 3						KIF9	NM_182902	kinesin family member 9		PIK3R1	NM_181523	phosphoinositide-3-kinase regulatory subunit 1						IGLL5	NM_001256296	immunoglobulin lambda like polypeptide 5		RBMS3	NM_001003792	RNA binding motif single stranded interacting protein 3
CIDECP	NR_002786	cell death-inducing DFFA-like effector c pseudogene						RBM5-AS1	NR_045388	RBM5 antisense RNA 1		IL24	NM_001185156	interleukin 24						GNAZ	NM_002073	G protein subunit alpha z		MOBP	NR_103504	myelin-associated oligodendrocyte basic protein
HRH1	NM_001098213	histamine receptor H1						PSMD6-AS2	NR_038286	PSMD6 antisense RNA 2		CHORDC1	NM_012124	cysteine and histidine rich domain containing 1						RGL4	NM_153615	ral guanine nucleotide dissociation stimulator like 4		HHATL	NR_027753	hedgehog acyltransferase-like
PPARG	NM_005037	peroxisome proliferator activated receptor gamma						LRIG1	NM_015541	leucine-rich repeats and immunoglobulin like domains 1		SNAPC1	NM_003082	small nuclear RNA activating complex polypeptide 1						VPREB3	NM_013378	pre-B lymphocyte 3		ACKR2	NM_001296	atypical chemokine receptor 2
FGD5	NM_152536	FYVE, RhoGEF and PH domain containing 5						PROK2	NM_001126128	prokineticin 2		MCL1	NM_182763	myeloid cell leukemia 1						MIAT	NR_033319	myocardial infarction associated transcript (non-protein coding)		PTH1R	NM_000316	parathyroid hormone 1 receptor
XIRP1	NM_001198621	xin actin binding repeat containing 1						PHLDB2	NM_001134437	pleckstrin homology like domain family B member 2		ZNF117	NM_015852	zinc finger protein 117						PVALB	NM_002854	parvalbumin		CSPG5	NM_006574	chondroitin sulfate proteoglycan 5
CDCP1	NM_022842	CUB domain containing protein 1						CFAP44	NM_001164496	cilia and flagella associated protein 44		ZSWIM4	NM_023072	zinc finger SWIM-type containing 4						IL2RB	NM_000878	interleukin 2 receptor subunit beta		PLXNB1	NM_002673	plexin B1
LOC102724297	NR_125406	uncharacterized LOC102724297						RPL32P3	NR_003111	ribosomal protein L32 pseudogene 3		PER2	NM_022817	period circadian clock 2						APOBEC3A	NM_145699	apolipoprotein B mRNA editing enzyme catalytic subunit 3A		COL7A1	NM_000094	collagen type VII alpha 1
PRKAR2A	NM_004157	protein kinase cAMP-dependent type II regulatory subunit alpha						ACPP	NM_001134194	acid phosphatase, prostate		FLVCR1	NM_014053	feline leukemia virus subgroup C cellular receptor 1						APOBEC3H	NM_181773	apolipoprotein B mRNA editing enzyme catalytic subunit 3H		FAM212A	NM_203370	family with sequence similarity 212 member A
LAMB2	NM_002292	laminin subunit beta 2						NME9	NM_178130	NME/NM23 family member 9		PLSCR1	NM_021105	phospholipid scramblase 1						CACNA1I	NM_001003406	calcium voltage-gated channel subunit alpha1 I		TRAIP	NM_005879	TRAF interacting protein
MST1	NM_020998	macrophage stimulating 1						MED12L	NM_053002	mediator complex subunit 12 like		TNFRSF1B	NM_001066	tumor necrosis factor receptor superfamily member 1B						GRAP2	NM_004810	GRB2-related adaptor protein 2		SEMA3B	NM_004636	semaphorin 3B
HYAL2	NM_033158	hyaluronoglucosaminidase 2						P2RY13	NM_176894	purinergic receptor P2Y13		CHKB-CPT1B	NR_027928	CHKB-CPT1B readthrough (NMD candidate)						OXTR	NM_000916	oxytocin receptor		SEMA3G	NM_020163	semaphorin 3G
DOCK3	NM_004947	dedicator of cytokinesis 3						P2RY12	NM_022788	purinergic receptor P2Y12		SIPA1	NM_006747	signal-induced proliferation-associated 1						LINC00852	NR_026829	long intergenic non-protein coding RNA 852		CACNA1D	NM_001128840	calcium voltage-gated channel subunit alpha1 D
ACY1	NM_001198895	aminoacylase 1						SCARNA7	NR_003001	small Cajal body-specific RNA 7		MCMDC2	NM_173518	minichromosome maintenance domain containing 2						TMEM40	NM_001284407	transmembrane protein 40		WNT5A	NM_003392	Wnt family member 5A
IL17RB	NM_018725	interleukin 17 receptor B						NMD3	NM_015938	NMD3 ribosome export adaptor		FMNL1	NM_005892	formin like 1						SGOL1	NM_138484			ERC2	NM_015576	ELKS/RAB6-interacting/CAST family member 2
C3orf14	NM_001291943	chromosome 3 open reading frame 14						TERC	NR_001566	telomerase RNA component		PRAM1	NM_032152	PML-RARA regulated adaptor molecule 1						LOC101927854	NR_121667	uncharacterized LOC101927854		FAM107A	NM_001282714	family with sequence similarity 107 member A
FAM86DP	NR_024241	family with sequence similarity 86 member D, pseudogene						GPR160	NM_014373	G protein-coupled receptor 160		HEIH	NR_045680	hepatocellular carcinoma up-regulated EZH2-associated long non-coding RNA						EOMES	NM_005442	eomesodermin		ADAMTS9	NM_182920	ADAM metallopeptidase with thrombospondin type 1 motif 9
FILIP1L	NM_001282794	filamin A interacting protein 1-like						TNFSF10	NM_001190942	tumor necrosis factor superfamily member 10		MPEG1	NM_001039396	macrophage expressed 1						OSBPL10	NM_001174060	oxysterol binding protein like 10		MAGI1	NM_015520	membrane associated guanylate kinase, WW and PDZ domain containing 1
TMEM45A	NM_018004	transmembrane protein 45A						EPHB3	NM_004443	EPH receptor B3		NCKAP1L	NM_005337	NCK associated protein 1 like						VIPR1	NM_001251882	vasoactive intestinal peptide receptor 1		PDZRN3	NM_001303139	PDZ domain containing ring finger 3
CCDC80	NM_199512	coiled-coil domain containing 80						DGKG	NM_001080744	diacylglycerol kinase gamma		SRF	NM_003131	serum response factor						LOC729083	NR_122070	uncharacterized LOC729083		CADM2	NM_001167674	cell adhesion molecule 2
CHCHD6	NM_032343	coiled-coil-helix-coiled-coil-helix domain containing 6						RTP4	NM_022147	receptor (chemosensory) transporter protein 4		IFITM3	NR_049759	interferon induced transmembrane protein 3						ZKSCAN7	NM_001288590	zinc finger with KRAB and SCAN domains 7		VGLL3	NM_016206	vestigial like family member 3
EEFSEC	NM_021937	eukaryotic elongation factor, selenocysteine-tRNA-specific						IL1RAP	NM_002182	interleukin 1 receptor accessory protein		UFSP2	NM_018359	UFM1-specific peptidase 2						ZNF502	NM_001134440	zinc finger protein 502		PVRL3	NM_001243286
FAIM	NM_001033030	Fas apoptotic inhibitory molecule						FAM157A	NM_001145248	family with sequence similarity 157 member A		EPSTI1	NM_001002264	epithelial stromal interaction 1 (breast)						CCR3	NM_001164680	C-C motif chemokine receptor 3		GAP43	NM_002045	growth associated protein 43
RBP1	NM_002899	retinol binding protein 1						PDE6B	NM_000283	phosphodiesterase 6B		MIOS	NM_019005	missing oocyte, meiosis regulator, homolog (Drosophila)						CCR2	NM_001123041	C-C motif chemokine receptor 2		TXNRD3	NM_052883	thioredoxin reductase 3
TM4SF1	NM_014220	transmembrane 4 L six family member 1						CTBP1-AS2	NR_033339	CTBP1 antisense RNA 2 (head to head)		EFEMP2	NR_037718	EGF containing fibulin-like extracellular matrix protein 2						LTF	NM_002343	lactotransferrin		KBTBD12	NM_207335	kelch repeat and BTB domain containing 12
WWTR1	NM_001168280	WW domain containing transcription regulator 1						SCARNA22	NR_003004	small Cajal body-specific RNA 22		BTN2A2	NM_001197238	butyrophilin subfamily 2 member A2						ATRIP	NM_001271022	ATR interacting protein		TF	NM_001063	transferrin
B3GALNT1	NM_003781	beta-1,3-N-acetylgalactosaminyltransferase 1 (globoside blood group)						NCAPG	NM_022346	non-SMC condensin I complex subunit G		NSMF	NM_001130970	NMDA receptor synaptonuclear signaling and neuronal migration factor						LAMB2P1	NR_004405	laminin subunit beta 2 pseudogene 1		AMOTL2	NM_016201	angiomotin like 2
LAMP3	NM_014398	lysosomal associated membrane protein 3						TLR10	NM_001195108	toll like receptor 10		SMAP2	NM_022733	small ArfGAP2						CACNA2D2	NM_001174051	calcium voltage-gated channel auxiliary subunit alpha2delta 2		DZIP1L	NM_173543	DAZ interacting zinc finger protein 1 like
LINC00888	NR_038302	long intergenic non-protein coding RNA 888						TMEM156	NM_024943	transmembrane protein 156		DUSP6	NM_001946	dual specificity phosphatase 6						ABHD14A	NM_015407	abhydrolase domain containing 14A		PLS1	NM_001145319	plastin 1
MAP6D1	NM_024871	MAP6 domain containing 1						RHOH	NM_001278368	ras homolog family member H		FRAT1	NM_005479	frequently rearranged in advanced T-cell lymphomas 1						CACNA2D3	NM_018398	calcium voltage-gated channel auxiliary subunit alpha2delta 3		TRPC1	NM_001251845	transient receptor potential cation channel subfamily C member 1
LOC344887	NR_033752	NmrA-like family domain containing 1 pseudogene						SCD5	NM_001037582	stearoyl-CoA desaturase 5		STK38L	NM_015000	serine/threonine kinase 38 like						FOXP1-AS1	NR_126463	FOXP1 antisense RNA 1		ZIC1	NM_003412	Zic family member 1
ETV5	NM_004454	ETS variant 5						PLAC8	NM_001130716	placenta specific 8		CD302	NM_001198764	CD302 molecule						LINC00877	NR_104116	long intergenic non-protein coding RNA 877		MLF1	NM_001195432	myeloid leukemia factor 1
CLDN1	NM_021101	claudin 1						ARHGAP24	NM_001025616	Rho GTPase activating protein 24		IL6ST	NM_175767	interleukin 6 signal transducer						PDCL3P4	NR_002941	phosducin-like 3 pseudogene 4		SCHIP1	NM_001197107	schwannomin interacting protein 1
APOD	NM_001647	apolipoprotein D						NAP1L5	NM_153757	nucleosome assembly protein 1 like 5		EFNB1	NM_004429	ephrin B1						TRAT1	NM_016388	T cell receptor associated transmembrane adaptor 1		ACTRT3	NM_032487	actin related protein T3
MUC20	NM_020790	mucin 20, cell surface associated						FAM13A-AS1	NR_002806	FAM13A antisense RNA 1		ZNF862	NM_001099220	zinc finger protein 862						CD96	NM_005816	CD96 molecule		CLDN11	NM_005602	claudin 11
SDHAP1	NR_003264	succinate dehydrogenase complex flavoprotein subunit A pseudogene 1						CYP2U1	NM_183075	cytochrome P450 family 2 subfamily U member 1		CLECL1	NM_001253750	C-type lectin like 1						GCSAM	NM_001190259	germinal center associated signaling and motility		LINC00578	NR_047568	long intergenic non-protein coding RNA 578
TM4SF19-TCTEX1D2	NR_037950	TM4SF19-TCTEX1D2 readthrough (NMD candidate)						C4orf29	NM_001039717			SNORD104	NR_004380	small nucleolar RNA, C/D box 104						BTLA	NM_001085357	B and T lymphocyte associated		SOX2-OT	NR_075091	SOX2 overlapping transcript
TM4SF19-AS1	NR_121665	TM4SF19 antisense RNA 1						SCLT1	NM_144643	sodium channel and clathrin linker 1		MTSS1	NM_001282974	metastasis suppressor 1						CD200R1	NM_138806	CD200 receptor 1		SOX2	NM_003106	SRY-box 2
TM4SF19	NM_001204897	transmembrane 4 L six family member 19						RAB33B	NM_031296	RAB33B, member RAS oncogene family		CLK1	NR_027856	CDC like kinase 1						SIDT1	NM_001308350	SID1 transmembrane family member 1		VWA5B2	NM_138345	von Willebrand factor A domain containing 5B2
IDUA	NM_000203	iduronidase, alpha-L-						MAML3	NM_018717	mastermind like transcriptional coactivator 3		CCR1	NM_001295	C-C motif chemokine receptor 1						ZNF80	NM_007136	zinc finger protein 80		LPP-AS2	NR_036497	LPP antisense RNA 2
NAT8L	NM_178557	N-acetyltransferase 8 like						KIAA0922	NM_001131007	KIAA0922		NFIA	NM_001145511	nuclear factor I A						TIGIT	NM_173799	T-cell immunoreceptor with Ig and ITIM domains		P3H2	NM_001134418	prolyl 3-hydroxylase 2
RGS12	NM_002926	regulator of G-protein signaling 12						RNF175	NM_173662	ring finger protein 175		ZNF532	NM_018181	zinc finger protein 532						HGD	NM_000187	homogentisate 1,2-dioxygenase		ANKRD18DP	NR_003291	ankyrin repeat domain 18D, pseudogene
WFS1	NM_001145853	wolframin ER transmembrane glycoprotein						MAP9	NM_001039580	microtubule associated protein 9		SNHG6	NR_002599	small nucleolar RNA host gene 6						EAF2	NM_018456	ELL associated factor 2		MSX1	NM_002448	msh homeobox 1
CCDC96	NM_153376	coiled-coil domain containing 96						GUCY1A3	NM_001130687	guanylate cyclase 1, soluble, alpha 3		H3F3C	NM_001013699	H3 histone, family 3C						PARP15	NM_001308320	poly(ADP-ribose) polymerase family member 15		CYTL1	NM_018659	cytokine like 1
LGI2	NM_018176	leucine-rich repeat LGI family member 2						SLED1	NR_003542	proteoglycan 3 pseudogene		CROCC	NM_014675	ciliary rootlet coiled-coil, rootletin						GP9	NM_000174	glycoprotein IX platelet		STK32B	NM_018401	serine/threonine kinase 32B
ZCCHC4	NM_024936	zinc finger CCHC-type containing 4						SLC25A4	NM_001151	solute carrier family 25 member 4		PORCN	NM_001282167	porcupine homolog (Drosophila)						IL20RB	NM_144717	interleukin 20 receptor subunit beta		HS3ST1	NM_005114	heparan sulfate-glucosamine 3-sulfotransferase 1
APBB2	NM_001166051	amyloid beta precursor protein binding family B member 2						SKP2	NM_001243120	S-phase kinase-associated protein 2, E3 ubiquitin protein ligase		SLC25A25-AS1	NR_033374	SLC25A25 antisense RNA 1						CPA3	NM_001870	carboxypeptidase A3		C4orf19	NM_001104629	chromosome 4 open reading frame 19
UCHL1	NM_004181	ubiquitin C-terminal hydrolase L1						OXCT1	NM_000436	3-oxoacid CoA-transferase 1		IRF9	NM_006084	interferon regulatory factor 9						GPR171	NM_013308	G protein-coupled receptor 171		LIMCH1	NM_001289124	LIM and calponin homology domains 1
CDS1	NM_001263	CDP-diacylglycerol synthase 1						PLK2	NM_001252226	polo like kinase 2		CECR6	NM_001163079	cat eye syndrome chromosome region, candidate 6						MBNL1-AS1	NR_027037	MBNL1 antisense RNA 1		RASL11B	NM_023940	RAS like family 11 member B
SPP1	NM_001251829	secreted phosphoprotein 1						GAPT	NM_001304431	GRB2-binding adaptor protein, transmembrane		RAP1GAP2	NM_001100398	RAP1 GTPase activating protein 2						TMEM14E	NM_001123228			KDR	NM_002253	kinase insert domain receptor (a type III receptor tyrosine kinase)
HPGDS	NM_014485	hematopoietic prostaglandin D synthase						CD180	NM_005582	CD180 molecule		HYPK	NM_001199885	huntingtin interacting protein K						LOC100996447	NR_104147	uncharacterized LOC100996447		LOC401134	NR_033976	uncharacterized LOC401134
LOC105377348	NR_131186	uncharacterized LOC105377348						GTF2H2C	NM_001098728	GTF2H2 family member C		TMEM170B	NM_001100829	transmembrane protein 170B						TRIM59	NM_173084	tripartite motif containing 59		SULT1E1	NM_005420	sulfotransferase family 1E member 1
ANK2	NM_001127493	ankyrin 2, neuronal						GTF2H2C_2	NM_001042490	GTF2H2 family member C, copy 2		GAB3	NM_080612	GRB2 associated binding protein 3						EIF5A2	NM_020390	eukaryotic translation initiation factor 5A2		PARM1	NM_015393	prostate androgen-regulated mucin-like protein 1
LOC101929762	NR_125931	uncharacterized LOC101929762						LOC441081	NR_073404	POM121 membrane glycoprotein (rat) pseudogene		MS4A4A	NM_001243266	membrane spanning 4-domains A4A						PIK3CA	NM_006218	phosphatidylinositol-4,5-bisphosphate 3-kinase catalytic subunit alpha		MAPK10	NM_138982	mitogen-activated protein kinase 10
FGF2	NM_002006	fibroblast growth factor 2						NAIP	NM_022892	NLR family, apoptosis inhibitory protein		IL3RA	NM_002183	interleukin 3 receptor subunit alpha						HRASLS	NM_020386	HRAS like suppressor		SPARCL1	NM_004684	SPARC like 1
SPRY1	NM_199327	sprouty RTK signaling antagonist 1						MAP1B	NM_005909	microtubule associated protein 1B		MORC4	NM_001085354	MORC family CW-type zinc finger 4						GP5	NM_004488	glycoprotein V platelet		ABCG2	NM_001257386	ATP-binding cassette, sub-family G (WHITE), member 2 (Junior blood group)
SLC7A11-AS1	NR_038380	SLC7A11 antisense RNA 1						ENC1	NM_001256576	ectodermal-neural cortex 1		CPEB3	NM_014912	cytoplasmic polyadenylation element binding protein 3						WDR53	NM_182627	WD repeat domain 53		TIGD2	NM_145715	tigger transposable element derived 2
SLC7A11	NM_014331	solute carrier family 7 member 11						POC5	NM_152408	POC5 centriolar protein		IKZF1	NM_001291839	IKAROS family zinc finger 1						LRCH3	NM_032773	leucine-rich repeats and calponin homology (CH) domain containing 3		GRID2	NM_001510	glutamate ionotropic receptor delta type subunit 2
TRIM2	NM_001130067	tripartite motif containing 2						S100Z	NM_130772	S100 calcium binding protein Z		HIVEP3	NM_001127714	human immunodeficiency virus type I enhancer binding protein 3						ZNF718	NR_110527	zinc finger protein 718		GSTCD	NM_024751	glutathione S-transferase C-terminal domain containing
ANXA2P1	NR_001562	annexin A2 pseudogene 1						RASGRF2	NM_006909	Ras protein specific guanine nucleotide releasing factor 2		LST1	NM_205839	leukocyte specific transcript 1						LOC100130872	NR_024569	uncharacterized LOC100130872		CFI	NM_000204	complement factor I
CPE	NM_001873	carboxypeptidase E						SSBP2	NM_012446	single stranded DNA binding protein 2		HDAC7	NM_015401	histone deacetylase 7						JAKMIP1	NM_001099433	janus kinase and microtubule interacting protein 1		UGT8	NM_001128174	UDP glycosyltransferase 8
LRP2BP	NM_018409	LRP2 binding protein						RGMB	NM_001012761	repulsive guidance molecule family member b		IFFO1	NM_080730	intermediate filament family orphan 1						S100P	NM_005980	S100 calcium binding protein P		SYNPO2	NM_001286754	synaptopodin 2
LOC728613	NR_003713	programmed cell death 6 pseudogene						ST8SIA4	NM_005668	ST8 alpha-N-acetylneuraminate alpha-2,8-sialyltransferase 4		EMB	NM_198449	embigin						FGFBP2	NM_031950	fibroblast growth factor binding protein 2		NUDT6	NM_007083	nudix (nucleoside diphosphate linked moiety X)-type motif 6
MYO10	NM_012334	myosin X						EPB41L4A	NM_022140	erythrocyte membrane protein band 4.1 like 4A		ZDHHC14	NM_153746	zinc finger DHHC-type containing 14						TXK	NM_003328	TXK tyrosine kinase		RNF150	NM_020724	ring finger protein 150
C1QTNF3-AMACR	NR_037951	C1QTNF3-AMACR readthrough (NMD candidate)						SEMA6A	NM_020796	semaphorin 6A		SKIL	NM_005414	SKI-like proto-oncogene						RPL21P44	NR_027153	ribosomal protein L21 pseudogene 44		NPY1R	NM_000909	neuropeptide Y receptor Y1
RAI14	NM_015577	retinoic acid induced 14						LMNB1	NM_005573	lamin B1		HENMT1	NM_001102592	HEN1 methyltransferase homolog 1						SULT1B1	NM_014465	sulfotransferase family 1B member 1		ANP32C	NM_012403	acidic nuclear phosphoprotein 32 family member C
SLC1A3	NM_001289939	solute carrier family 1 member 3						C5orf63	NM_001164479	chromosome 5 open reading frame 63		QSOX1	NM_002826	quiescin sulfhydryl oxidase 1						JCHAIN	NM_144646	joining chain of multimeric IgA and IgM		GPM6A	NM_201591	glycoprotein M6A
SEPP1	NM_001085486	selenoprotein P, plasma, 1						TCF7	NM_003202	transcription factor 7 (T-cell specific, HMG-box)		D2HGDH	NM_152783	D-2-hydroxyglutarate dehydrogenase						PF4V1	NM_002620	platelet factor 4 variant 1		SORBS2	NM_001270771	sorbin and SH3 domain containing 2
ITGA2	NM_002203	integrin subunit alpha 2						KLHL3	NM_017415	kelch like family member 3		DOCK10	NM_014689	dedicator of cytokinesis 10						PF4	NM_002619	platelet factor 4		FAM149A	NM_015398	family with sequence similarity 149 member A
HOMER1	NM_001277077	homer scaffolding protein 1						SNORD63	NR_002913	small nucleolar RNA, C/D box 63		PSTPIP2	NM_024430	proline-serine-threonine phosphatase interacting protein 2						EREG	NM_001432	epiregulin		AHRR	NM_020731	aryl-hydrocarbon receptor repressor
ATP6AP1L	NM_001017971	ATPase H+ transporting accessory protein 1 like						TMEM173	NM_198282	transmembrane protein 173		LINC00987	NR_036466	long intergenic non-protein coding RNA 987						AREG	NM_001657	amphiregulin		TPPP	NM_007030	tubulin polymerization promoting protein
NUDT12	NM_001300741	nudix hydrolase 12						PRELID2	NM_138492	PRELI domain containing 2		CWF19L2	NM_152434	CWF19-like 2, cell cycle control (S. pombe)						ANXA3	NM_005139	annexin A3		SEMA5A	NM_003966	semaphorin 5A
LINC01023	NR_046368	long intergenic non-protein coding RNA 1023						PPP2R2B	NM_001271948	protein phosphatase 2 regulatory subunit B, beta		XAF1	NM_199139	XIAP associated factor 1						LINC00989	NR_038826	long intergenic non-protein coding RNA 989		CTNND2	NM_001332	catenin delta 2
TRIM36	NM_018700	tripartite motif containing 36						ADRB2	NM_000024	adrenoceptor beta 2		ADAM8	NM_001109	ADAM metallopeptidase domain 8						PRDM8	NM_020226	PR domain 8		AMACR	NM_001167595	alpha-methylacyl-CoA racemase
PPIC	NM_000943	peptidylprolyl isomerase C						PDGFRB	NM_002609	platelet derived growth factor receptor beta		SNHG15	NR_003697	small nucleolar RNA host gene 15						HERC6	NM_001165136	HECT and RLD domain containing E3 ubiquitin protein ligase family member 6		LIFR	NM_001127671	leukemia inhibitory factor receptor alpha
ALDH7A1	NM_001201377	aldehyde dehydrogenase 7 family member A1						ZNF300	NM_001172832	zinc finger protein 300		LRRK1	NM_024652	leucine-rich repeat kinase 1						MMRN1	NM_007351	multimerin 1		OSMR	NM_001168355	oncostatin M receptor
MARCH3	NM_178450	membrane associated ring-CH-type finger 3						KCNMB1	NM_004137	potassium calcium-activated channel subfamily M regulatory beta subunit 1		IL18	NM_001562	interleukin 18						TSPAN5	NM_005723	tetraspanin 5		ITGA1	NM_181501	integrin subunit alpha 1
P4HA2-AS1	NR_047470	P4HA2 antisense RNA 1						HRH2	NM_001131055	histamine receptor H2		CCND2	NM_001759	cyclin D2						BANK1	NM_017935	B-cell scaffold protein with ankyrin repeats 1		ESM1	NM_007036	endothelial cell specific molecule 1
P4HA2	NM_001142598	prolyl 4-hydroxylase subunit alpha 2						SIMC1	NM_001308195	SUMO interacting motifs containing 1		PDGFA	NM_002607	platelet derived growth factor subunit A						LOC102723704	NR_125932	uncharacterized LOC102723704		RNF138P1	NR_001575	ring finger protein 138 pseudogene 1
PDLIM4	NM_001131027	PDZ and LIM domain 4						TRIM52	NM_032765	tripartite motif containing 52		LYRM9	NM_001076680	LYR motif containing 9						CENPE	NM_001813	centromere protein E		PTCD2	NM_001284403	pentatricopeptide repeat domain 2
LRRTM2	NM_015564	leucine rich repeat transmembrane neuronal 2						IRF4	NM_002460	interferon regulatory factor 4		IFNAR2	NM_001289128	interferon alpha and beta receptor subunit 2						LEF1	NM_001166119	lymphoid enhancer binding factor 1		NCRUPAR	NR_028375	non-protein coding RNA, upstream of F2R/PAR1
DNAJC18	NM_152686	DnaJ heat shock protein family (Hsp40) member C18						FOXC1	NM_001453	forkhead box C1		LYN	NM_001111097	LYN proto-oncogene, Src family tyrosine kinase						EGF	NM_001963	epidermal growth factor		EDIL3	NM_005711	EGF like repeats and discoidin domains 3
VTRNA1-1	NR_026703	vault RNA 1-1						FAM50B	NM_012135	family with sequence similarity 50 member B		HABP4	NM_014282	hyaluronan binding protein 4						LINC01061	NR_037596	long intergenic non-protein coding RNA 1061		NR2F1	NM_005654	nuclear receptor subfamily 2 group F member 1
PCDHGC3	NM_032403	protocadherin gamma subfamily C, 3						F13A1	NM_000129	coagulation factor XIII A chain		CXorf40B	NM_001013845	chromosome X open reading frame 40B						LOC645513	NR_037630	septin 7 pseudogene		LOC101927100	NR_109875	uncharacterized LOC101927100
PCDH1	NM_032420	protocadherin 1						MAK	NM_001242957	male germ cell associated kinase		TUBD1	NM_016261	tubulin delta 1						PDE5A	NM_033437	phosphodiesterase 5A		ZNF608	NM_020747	zinc finger protein 608
DPYSL3	NM_001197294	dihydropyrimidinase like 3						SYCP2L	NM_001040274	synaptonemal complex protein 2 like		PCNXL2	NM_014801							TNRC18P1	NR_077215	trinucleotide repeat containing 18 pseudogene 1		CCNI2	NM_001039780	cyclin I family member 2
GPX3	NM_002084	glutathione peroxidase 3						FAM65B	NM_014722	family with sequence similarity 65 member B		STK3	NM_001256312	serine/threonine kinase 3						INPP4B	NM_003866	inositol polyphosphate-4-phosphatase type II B		GDF9	NM_005260	growth differentiation factor 9
SH3PXD2B	NM_001308175	SH3 and PX domains 2B						HIST1H2AE	NM_021052	histone cluster 1, H2ae		TBC1D4	NM_001286658	TBC1 domain family member 4						GYPB	NM_002100	glycophorin B (MNS blood group)		TIFAB	NM_001099221	TIFA inhibitor
STC2	NM_003714	stanniocalcin 2						ZSCAN26	NM_001111039	zinc finger and SCAN domain containing 26		MSL3	NM_078628	male-specific lethal 3 homolog (Drosophila)						NR3C2	NM_000901	nuclear receptor subfamily 3 group C member 2		VTRNA2-1	NR_030583	vault RNA 2-1
PDLIM7	NM_005451	PDZ and LIM domain 7						HLA-L	NR_027822_1	major histocompatibility complex, class I, L (pseudogene)		NRM	NM_007243_4	nurim (nuclear envelope membrane protein)						LOC100996286	NR_121628	uncharacterized LOC100996286		SPOCK1	NM_004598	sparc/osteonectin, cwcv and kazal-like domains proteoglycan (testican) 1
PXDC1	NM_183373	PX domain containing 1						LINC00243	NR_130726	long intergenic non-protein coding RNA 243		REEP4	NM_025232	receptor accessory protein 4						TMEM154	NM_152680	transmembrane protein 154		MYOT	NM_001135940	myotilin
DSP	NM_001008844	desmoplakin						TCF19	NM_007109	transcription factor 19		ARHGAP12	NM_018287	Rho GTPase activating protein 12						GUCY1B3	NM_001291951	guanylate cyclase 1, soluble, beta 3		ECSCR	NR_121659	endothelial cell surface expressed chemotaxis and apoptosis regulator
PHACTR1	NM_030948	phosphatase and actin regulator 1						HCG26	NR_002812_2	HLA complex group 26 (non-protein coding)		DHDDS	NM_001243565	dehydrodolichyl diphosphate synthase subunit						MFAP3L	NM_001009554	microfibrillar associated protein 3 like		VTRNA1-3	NR_026705	vault RNA 1-3
NHLRC1	NM_198586	NHL repeat containing E3 ubiquitin protein ligase 1						HSPA1L	NM_005527	heat shock protein family A (Hsp70) member 1 like		OGFRL1	NM_024576	opioid growth factor receptor-like 1						FASTKD3	NM_024091	FAST kinase domains 3		PCDH12	NM_016580	protocadherin 12
HIST1H3D	NM_003530	histone cluster 1, H3d						AGER	NM_001206966_2	advanced glycosylation end product-specific receptor		LINC-PINT	NR_110473	long intergenic non-protein coding RNA, p53 induced transcript						GUSBP1	NR_027028	glucuronidase, beta pseudogene 1		FGF1	NM_001257206	fibroblast growth factor 1
ZNF322	NM_001242799	zinc finger protein 322						HLA-DQA2	NM_020056	major histocompatibility complex, class II, DQ alpha 2		ADAP2	NM_018404	ArfGAP with dual PH domains 2						C1QTNF3	NM_030945	C1q and tumor necrosis factor related protein 3		SYNPO	NM_001166208	synaptopodin
NKAPL	NM_001007531	NFKB activating protein like						HLA-DOA	NM_002119_1	major histocompatibility complex, class II, DO alpha		ARHGAP25	NM_001007231	Rho GTPase activating protein 25						PRLR	NR_037910	prolactin receptor		TIMD4	NM_001146726	T-cell immunoglobulin and mucin domain containing 4
NFKBIL1	NM_001144962	NFKB inhibitor like 1						HSD17B8	NM_014234_5	hydroxysteroid (17-beta) dehydrogenase 8		KLF7	NM_003709	Kruppel-like factor 7 (ubiquitous)						SPEF2	NM_024867	sperm flagellar 2		LTC4S	NM_145867	leukotriene C4 synthase
CFB	NM_001710_3	complement factor B						KIFC1	NM_002263	kinesin family member C1		TOMM40L	NM_032174	translocase of outer mitochondrial membrane 40 like						ANXA2R	NM_001014279	annexin A2 receptor		RASGEF1C	NM_175062	RasGEF domain family member 1C
PPT2	NM_138717_3	palmitoyl-protein thioesterase 2						DEF6	NM_022047	DEF6, guanine nucleotide exchange factor		NIPBL-AS1	NR_046262	NIPBL antisense RNA 1 (head to head)						GZMK	NM_002104	granzyme K		BTNL9	NM_152547	butyrophilin like 9
TREM2	NM_018965	triggering receptor expressed on myeloid cells 2						CPNE5	NM_020939	copine 5		MSL2	NM_018133	male-specific lethal 2 homolog (Drosophila)						GZMA	NM_006144	granzyme A		SNORD95	NR_002591	small nucleolar RNA, C/D box 95
PEX6	NM_000287	peroxisomal biogenesis factor 6						TREML1	NM_178174	triggering receptor expressed on myeloid cells like 1		FCGR2C	NR_047648	Fc fragment of IgG receptor IIc (gene/pseudogene)						ANKRD55	NM_024669	ankyrin repeat domain 55		FOXQ1	NM_033260	forkhead box Q1
CUL7	NM_001168370	cullin 7						RUNX2	NR_103533	runt related transcription factor 2		FKBP5	NM_004117	FK506 binding protein 5						PDE4D	NM_001197220	phosphodiesterase 4D		TUBB2B	NM_178012	tubulin beta 2B class IIb
TDRD6	NM_001010870	tudor domain containing 6						TSPYL4	NM_021648	TSPY-like 4		N6AMT2	NM_174928							ADAMTS6	NM_197941	ADAM metallopeptidase with thrombospondin type 1 motif 6		RPP40	NM_001286133	ribonuclease P/MRP subunit p40
TRAM2-AS1	NR_103446	TRAM2 antisense RNA 1 (head to head)						FAM26F	NM_001276460	family with sequence similarity 26 member F		GYPC	NM_002101	glycophorin C (Gerbich blood group)						CENPK	NM_022145	centromere protein K		PPP1R3G	NM_001145115	protein phosphatase 1 regulatory subunit 3G
RAB23	NM_001278666	RAB23, member RAS oncogene family						KPNA5	NM_002269	karyopherin subunit alpha 5		RCSD1	NM_052862	RCSD domain containing 1						LOC100272216	NR_027439			HIST1H3A	NM_003529	histone cluster 1, H3a
ME1	NM_002395	malic enzyme 1						L3MBTL3	NM_001007102	l(3)mbt-like 3 (Drosophila)		MIDN	NM_177401	midnolin						SMN2	NM_022875	survival of motor neuron 2, centromeric		HIST1H2BG	NM_003518	histone cluster 1, H2bg
POPDC3	NM_022361	popeye domain containing 3						PEX7	NM_000288	peroxisomal biogenesis factor 7		ARMC5	NM_001288767	armadillo repeat containing 5						FAM169A	NR_046462	family with sequence similarity 169 member A		HIST1H1D	NM_005320	histone cluster 1, H1d
SMPD2	NM_003080	sphingomyelin phosphodiesterase 2						ZC3H12D	NM_207360	zinc finger CCCH-type containing 12D		NEURL1B	NM_001142651	neuralized E3 ubiquitin protein ligase 1B						F2RL2	NM_004101	coagulation factor II thrombin receptor like 2		HIST1H4J	NM_021968	histone cluster 1, H4j
SLC16A10	NM_018593	solute carrier family 16 member 10						AKAP12	NM_005100	A-kinase anchoring protein 12		ZC3HAV1	NM_020119	zinc finger CCCH-type containing, antiviral 1						F2R	NM_001992	coagulation factor II thrombin receptor		HIST1H4K	NM_003541	histone cluster 1, H4k
KIAA1919	NM_153369							ZBTB2	NM_020861	zinc finger and BTB domain containing 2		SLC43A2	NM_001284498	solute carrier family 43 member 2						F2RL1	NM_005242	F2R like trypsin receptor 1		PGBD1	NM_001184743	piggyBac transposable element derived 1
CTGF	NM_001901	connective tissue growth factor						CCDC170	NM_025059	coiled-coil domain containing 170		DNAJA1	NM_001539	DnaJ heat shock protein family (Hsp40) member A1						MBLAC2	NM_203406	metallo-beta-lactamase domain containing 2		ZSCAN31	NM_001135216	zinc finger and SCAN domain containing 31
EYA4	NM_172105	EYA transcriptional coactivator and phosphatase 4						MYCT1	NM_025107	myc target 1		P4HA1	NM_001017962	prolyl 4-hydroxylase subunit alpha 1						POLR3G	NM_006467	polymerase (RNA) III subunit G		UBD	NM_006398	ubiquitin D
ARFGEF3	NM_020340	ARFGEF family member 3						IPCEF1	NM_001130699	interaction protein for cytohesin exchange factors 1		NCR3	NM_147130	natural cytotoxicity triggering receptor 3						KIAA0825	NM_001145678	KIAA0825		HCG8	NR_103542	HLA complex group 8
GINM1	NM_138785	glycoprotein integral membrane 1						CAHM	NR_037593	colon adenocarcinoma hypermethylated (non-protein coding)		ELL2	NM_012081	elongation factor for RNA polymerase II 2						LNPEP	NM_005575	leucyl/cystinyl aminopeptidase		ATAT1	NM_024909	alpha tubulin acetyltransferase 1
LRP11	NM_032832	LDL receptor related protein 11						ERMARD	NM_001278532	ER membrane-associated RNA degradation		REL	NM_002908	v-rel avian reticuloendotheliosis viral oncogene homolog						SLCO4C1	NM_180991	solute carrier organic anion transporter family member 4C1		POU5F1	NM_001173531_6	POU class 5 homeobox 1
RMND1	NM_001271937	required for meiotic nuclear division 1 homolog						LOC101926963	NR_110054	uncharacterized LOC101926963		VEGFA	NM_001171625	vascular endothelial growth factor A						CAMK4	NM_001744	calcium/calmodulin-dependent protein kinase IV		APOM	NM_001256169	apolipoprotein M
ESR1	NM_001122742	estrogen receptor 1						CARD11	NM_032415	caspase recruitment domain family member 11		GPR89A	NR_036541	G protein-coupled receptor 89A						NREP	NM_001142479	neuronal regeneration related protein		MSH5	NM_025259	mutS homolog 5
THBS2	NM_003247	thrombospondin 2						HDAC9	NM_001204144	histone deacetylase 9		NUDT14	NM_177533	nudix hydrolase 14						FBN2	NM_001999	fibrillin 2		MSH5-SAPCD1	NR_037846	MSH5-SAPCD1 readthrough (NMD candidate)
LOC101927021	NR_110066	uncharacterized LOC101927021						CCDC126	NM_138771	coiled-coil domain containing 126		RHBDF2	NM_024599	rhomboid 5 homolog 2 (Drosophila)						ACSL6	NM_001205247	acyl-CoA synthetase long-chain family member 6		SAPCD1-AS1	NR_126423_2	SAPCD1 antisense RNA 1
MICALL2	NM_182924	MICAL like 2						LINC01176	NR_108081	long intergenic non-protein coding RNA 1176		SP110	NM_004509	SP110 nuclear body protein						SLC22A4	NM_003059	solute carrier family 22 member 4		SNORD52	NR_002742_4	small nucleolar RNA, C/D box 52
AMZ1	NM_133463	archaelysin family metallopeptidase 1						AOAH	NM_001177507	acyloxyacyl hydrolase		DHFRL1	NM_176815	dihydrofolate reductase like 1						SLC22A5	NM_001308122	solute carrier family 22 member 5		C4B	NM_001002029_8	complement component 4B (Chido blood group)
SCIN	NM_001112706	scinderin						NME8	NM_016616	NME/NM23 family member 8		SNHG1	NR_003098	small nucleolar RNA host gene 1						CXCL14	NM_004887	C-X-C motif chemokine ligand 14		NOTCH4	NM_004557_2	notch 4
MACC1	NM_182762	metastasis associated in colon cancer 1						LINC00265	NR_026999	long intergenic non-protein coding RNA 265		SPIDR	NR_104581	scaffolding protein involved in DNA repair						MZB1	NM_016459	marginal zone B and B1 cell specific protein		RCAN2	NM_005822	regulator of calcineurin 2
IL6	NM_000600	interleukin 6						MYO1G	NM_033054	myosin IG		HK1	NM_033500	hexokinase 1						ARHGAP26-AS1	NR_046680	ARHGAP26 antisense RNA 1		MEP1A	NM_005588	meprin A subunit alpha
GPNMB	NM_002510	glycoprotein nmb						RAMP3	NM_005856	receptor (G protein-coupled) activity modifying protein 3		PTPRO	NM_030667	protein tyrosine phosphatase, receptor type O						SH3TC2	NM_024577	SH3 domain and tetratricopeptide repeats 2		ADGRF5	NM_001098518	adhesion G protein-coupled receptor F5
DFNA5	NM_004403	DFNA5, deafness associated tumor suppressor						ZNF680	NM_178558	zinc finger protein 680		ARHGAP26	NM_015071	Rho GTPase activating protein 26						SAP30L-AS1	NR_037897	SAP30L antisense RNA 1 (head to head)		RPS16P5	NR_046241	ribosomal protein S16 pseudogene 5
FKBP9	NM_001284341	FK506 binding protein 9						ZNF107	NM_016220	zinc finger protein 107		AK2	NM_013411	adenylate kinase 2						FAXDC2	NM_032385	fatty acid hydroxylase domain containing 2		SDHAF4	NM_145267	succinate dehydrogenase complex assembly factor 4
YAE1D1	NM_001282446	Yae1 domain containing 1						ERV3-1	NM_001007253	endogenous retrovirus group 3 member 1		PTPRC	NM_080921	protein tyrosine phosphatase, receptor type C						ITK	NM_005546	IL2 inducible T-cell kinase		LINC00472	NR_026807	long intergenic non-protein coding RNA 472
RASA4CP	NR_024116	RAS p21 protein activator 4C, pseudogene						ZNF92	NM_152626	zinc finger protein 92		ZNF503	NR_120651	zinc finger protein 503						ADAM19	NM_033274	ADAM metallopeptidase domain 19		DDX43	NM_018665	DEAD-box helicase 43
IGFBP3	NM_001013398	insulin-like growth factor binding protein 3						LINC00174	NR_026873	long intergenic non-protein coding RNA 174		MX2	NM_002463	MX dynamin like GTPase 2						CCNJL	NR_131769	cyclin J like		NT5E	NM_001204813	5'-nucleotidase ecto
PSPH	NM_004577	phosphoserine phosphatase						AUTS2	NM_015570	autism susceptibility candidate 2		COQ2	NM_015697	coenzyme Q2, polyprenyltransferase						C5orf58	NM_001102609	chromosome 5 open reading frame 58		BVES	NM_147147	blood vessel epicardial substance
LOC100996437	NR_110037	uncharacterized LOC100996437						STAG3L3	NR_040582	stromal antigen 3-like 3 (pseudogene)		FCGR2A	NM_021642	Fc fragment of IgG receptor IIa						LINC01366	NR_108024	long intergenic non-protein coding RNA 1366		RTN4IP1	NM_032730	reticulon 4 interacting protein 1
MLXIPL	NM_032951	MLX interacting protein like						STAG3L2	NR_040584	stromal antigen 3-like 2 (pseudogene)		PELI1	NM_020651	pellino E3 ubiquitin protein ligase 1						LOC100268168	NR_026683	uncharacterized LOC100268168		SOBP	NM_018013	sine oculis binding protein homolog
CLIP2	NM_032421	CAP-Gly domain containing linker protein 2						GTF2IRD2B	NM_001003795	GTF2I repeat domain containing 2B		NXF1	NM_006362	nuclear RNA export factor 1						PRR7-AS1	NR_038915	PRR7 antisense RNA 1		LAMA4	NM_002290	laminin subunit alpha 4
GTF2IRD1	NM_005685	GTF2I repeat domain containing 1						CCDC146	NM_020879	coiled-coil domain containing 146		CHST14	NM_130468	carbohydrate (dermatan 4) sulfotransferase 14						BTNL8	NM_001159709	butyrophilin like 8		LINC01268	NR_038863	long intergenic non-protein coding RNA 1268
CLDN12	NM_001185072	claudin 12						CROT	NM_001143935	carnitine O-octanoyltransferase		BATF	NM_006399	basic leucine zipper ATF-like transcription factor						TRIM7	NM_203295	tripartite motif containing 7		TBC1D32	NM_152730	TBC1 domain family member 32
COL1A2	NM_000089	collagen type I alpha 2						ABCB1	NM_000927	ATP-binding cassette, sub-family B (MDR/TAP), member 1		ARID5A	NM_212481	AT-rich interaction domain 5A						ADTRP	NM_032744	androgen dependent TFPI regulating protein		PTPRK	NM_001291981	protein tyrosine phosphatase, receptor type K
PDK4	NM_002612	pyruvate dehydrogenase kinase 4						MTERF1	NM_001301135	mitochondrial transcription termination factor 1		TGFBR1	NM_001130916	transforming growth factor beta receptor 1						RNF182	NM_001165034	ring finger protein 182		ENPP1	NM_006208	ectonucleotide pyrophosphatase/phosphodiesterase 1
PUS7	NM_019042	pseudouridylate synthase 7 (putative)						RBM48	NM_032120	RNA binding motif protein 48		MYL6B	NM_001199629	myosin light chain 6B						CMAHP	NR_002174	cytidine monophospho-N-acetylneuraminic acid hydroxylase, pseudogene		FLJ46906	NR_033896	uncharacterized LOC441172
GPR85	NM_001146266	G protein-coupled receptor 85						GNG11	NM_004126	G protein subunit gamma 11		ZNF721	NM_133474	zinc finger protein 721						HIST1H2AC	NM_003512	histone cluster 1, H2ac		ADGRG6	NM_020455	adhesion G protein-coupled receptor G6
KCP	NM_001135914	kielin/chordin-like protein						ZNF789	NM_001013258	zinc finger protein 789		GGTA1P	NR_045211	glycoprotein, alpha-galactosyltransferase 1 pseudogene						ZSCAN16	NM_025231	zinc finger and SCAN domain containing 16		UST	NM_005715	uronyl 2-sulfotransferase
PODXL	NM_001018111	podocalyxin like						ZSCAN21	NM_145914	zinc finger and SCAN domain containing 21		CHST2	NM_004267	carbohydrate sulfotransferase 2						HCG18	NR_102327_5	HLA complex group 18 (non-protein coding)		OPRM1	NM_001145281	opioid receptor mu 1
ZNF767P	NR_027789	zinc finger family member 767, pseudogene						GAL3ST4	NM_024637	galactose-3-O-sulfotransferase 4		SGK494	NM_001174103	uncharacterized serine/threonine-protein kinase SgK494						TRIM39	NM_021253	tripartite motif containing 39		GPR146	NM_001303473	G protein-coupled receptor 146
RPL23AP53	NR_003572	ribosomal protein L23a pseudogene 53						PVRIG	NM_024070	poliovirus receptor related immunoglobulin domain containing		AGK	NM_018238	acylglycerol kinase						LTA	NM_001159740_4	lymphotoxin alpha		RADIL	NM_018059	Ras association and DIL domains
ARHGEF10	NM_014629	Rho guanine nucleotide exchange factor 10						SAP25	NM_001168682	Sin3A associated protein 25kDa		FAM133CP	NR_027508	family with sequence similarity 133 member C, pseudogene						LY6G5C	NM_025262	lymphocyte antigen 6 complex, locus G5C		PMS2CL	NR_002217	PMS2 C-terminal like pseudogene
CLDN23	NM_194284	claudin 23						EPHB4	NM_004444	EPH receptor B4		MSRB2	NM_012228	methionine sulfoxide reductase B2						C6orf25	NM_025260_6	chromosome 6 open reading frame 25		STEAP1B	NM_207342	STEAP family member 1B
DLC1	NM_006094	DLC1 Rho GTPase activating protein						KMT2E-AS1	NR_024586	KMT2E antisense RNA 1 (head to head)		WASH2P	NR_024077	WAS protein family homolog 2 pseudogene						HLA-DQB2	NM_001198858_1	major histocompatibility complex, class II, DQ beta 2		PRR15	NM_175887	proline rich 15
MTUS1	NM_001001931	microtubule associated tumor suppressor 1						CAV2	NM_001233	caveolin 2		ZNF555	NM_001172775	zinc finger protein 555						HLA-DOB	NM_002120_1	major histocompatibility complex, class II, DO beta		LOC646762	NR_024278	uncharacterized LOC646762
LPL	NM_000237	lipoprotein lipase						AASS	NM_005763	aminoadipate-semialdehyde synthase		PIGM	NM_145167	phosphatidylinositol glycan anchor biosynthesis class M						HCG25	NR_044997	HLA complex group 25 (non-protein coding)		WIPF3	NM_001080529	WAS/WASL interacting protein family member 3
SORBS3	NM_005775	sorbin and SH3 domain containing 3						LRRC4	NM_022143	leucine rich repeat containing 4		NHSL1	NM_020464	NHS like 1						ETV7	NM_001207035	ETS variant 7		LOC100506725	NR_108083	uncharacterized LOC100506725
LOC389641	NR_033928	uncharacterized LOC389641						CCDC136	NM_001201372	coiled-coil domain containing 136		CYTIP	NM_004288	cytohesin 1 interacting protein						RAB44	NM_001257357	RAB44, member RAS oncogene family		AEBP1	NM_001129	AE binding protein 1
ADAMDEC1	NM_001145271	ADAM-like, decysin 1						JHDM1D-AS1	NR_024451	JHDM1D antisense RNA 1 (head to head)		HCAR2	NM_177551	hydroxycarboxylic acid receptor 2						UNC5CL	NM_173561	unc-5 family C-terminal like		NACAD	NM_001146334	NAC alpha domain containing
HTRA4	NM_153692	HtrA serine peptidase 4						MGAM	NM_004668	maltase-glucoamylase		TMEM39B	NM_018056	transmembrane protein 39B						APOBEC2	NM_006789	apolipoprotein B mRNA editing enzyme catalytic subunit 2		FKBP9P1	NR_027342	FK506 binding protein 9 pseudogene 1
GGH	NM_003878	gamma-glutamyl hydrolase						TCAF2	NM_001130025	TRPM8 channel associated factor 2		HCAR3	NM_006018	hydroxycarboxylic acid receptor 3						ADCY10P1	NR_026938	adenylate cyclase 10 (soluble) pseudogene 1		FZD9	NM_003508	frizzled class receptor 9
LACTB2-AS1	NR_038881	LACTB2 antisense RNA 1						ZNF467	NM_207336	zinc finger protein 467		OAS3	NM_006187	2'-5'-oligoadenylate synthetase 3						TREML2	NM_024807	triggering receptor expressed on myeloid cells like 2		STX1A	NM_004603	syntaxin 1A
MSC	NM_005098	musculin						GIMAP8	NM_175571	GTPase, IMAP family member 8		BTK	NM_000061	Bruton tyrosine kinase						CRISP3	NM_006061	cysteine rich secretory protein 3		UPK3B	NM_182683	uroplakin 3B
ATP6V0D2	NM_152565	ATPase H+ transporting V0 subunit d2						GIMAP7	NM_153236	GTPase, IMAP family member 7		ZNRF2	NM_147128	zinc and ring finger 2, E3 ubiquitin protein ligase						GUSBP4	NR_003660	glucuronidase, beta pseudogene 4		PCLO	NM_033026	piccolo presynaptic cytomatrix protein
SDC2	NM_002998	syndecan 2						GIMAP6	NM_001244071	GTPase, IMAP family member 6		HIP1	NM_001243198	huntingtin interacting protein 1						LOC441155	NM_001271675	zinc finger CCCH-type domain-containing-like		ABCB4	NM_018849	ATP-binding cassette, sub-family B (MDR/TAP), member 4
BAALC	NM_001024372	brain and acute leukemia, cytoplasmic						GIMAP5	NM_018384	GTPase, IMAP family member 5		IRF2BPL	NM_024496	interferon regulatory factor 2 binding protein like						SH3BGRL2	NM_031469	SH3 domain binding glutamate rich protein like 2		FZD1	NM_003505	frizzled class receptor 1
CTHRC1	NM_138455	collagen triple helix repeat containing 1						PTPRN2	NM_002847	protein tyrosine phosphatase, receptor type N2		CDK5R1	NM_003885	cyclin-dependent kinase 5, regulatory subunit 1 (p35)						ORC3	NM_181837	origin recognition complex subunit 3		CALCR	NM_001742	calcitonin receptor
DCSTAMP	NM_001257317	dendrocyte expressed seven transmembrane protein						NCAPG2	NR_104054	non-SMC condensin II complex subunit G2		LUCAT1	NR_103548	lung cancer associated transcript 1 (non-protein coding)						BACH2	NM_021813	BTB domain and CNC homolog 2		TFPI2	NM_001271003	tissue factor pathway inhibitor 2
TNFRSF11B	NM_002546	tumor necrosis factor receptor superfamily member 11b						KBTBD11	NM_014867	kelch repeat and BTB domain containing 11		CPT1A	NM_001031847	carnitine palmitoyltransferase 1A						SCML4	NM_001286409	sex comb on midleg-like 4 (Drosophila)		GPC2	NM_152742	glypican 2
KHDRBS3	NM_006558	KH domain containing, RNA binding, signal transduction associated 3						CSGALNACT1	NR_024040	chondroitin sulfate N-acetylgalactosaminyltransferase 1		CCNL1	NM_001308185	cyclin L1						TRAPPC3L	NM_001139444	trafficking protein particle complex 3 like		STAG3	NM_001282716	stromal antigen 3
LYNX1	NM_023946	Ly6/neurotoxin 1						EGR3	NM_004430	early growth response 3		ANKRD44	NM_001195144	ankyrin repeat domain 44						SOGA3	NM_001012279	SOGA family member 3		STAG3L5P-PVRIG2P-PILRB	NR_036569	STAG3L5P-PVRIG2P-PILRB readthrough
LINC01604	NR_120682							TNFRSF10C	NM_003841	tumor necrosis factor receptor superfamily member 10c		RELT	NM_152222	RELT tumor necrosis factor receptor						KIAA0408	NM_014702	KIAA0408		STAG3L5P	NR_103720	stromal antigen 3-like 5 pseudogene
FAM83H	NM_198488	family with sequence similarity 83 member H						ADAM28	NM_001304351	ADAM metallopeptidase domain 28		ODC1	NM_001287189	ornithine decarboxylase 1						THEMIS	NM_001164685	thymocyte selection associated		VGF	NM_003378	VGF nerve growth factor inducible
OPLAH	NM_017570	5-oxoprolinase (ATP-hydrolysing)						ANK1	NM_020476	ankyrin 1		CASD1	NM_022900	CAS1 domain containing 1						SAMD3	NM_001277185	sterile alpha motif domain containing 3		SH2B2	NM_020979	SH2B adaptor protein 2
HGH1	NM_016458_1	HGH1 homolog						FAM110B	NM_147189	family with sequence similarity 110 member B		TBC1D14	NM_001113361	TBC1 domain family member 14						VNN3	NM_001291702	vanin 3		LAMB1	NM_002291	laminin subunit beta 1
PPP1R16A	NM_032902	protein phosphatase 1 regulatory subunit 16A						PKIA	NM_181839	protein kinase (cAMP-dependent, catalytic) inhibitor alpha		ERICH1	NM_001303100	glutamate rich 1						SLC2A12	NM_145176	solute carrier family 2 member 12		NRCAM	NM_001193584	neuronal cell adhesion molecule
MFSD3	NR_130120	major facilitator superfamily domain containing 3						SPAG1	NM_172218	sperm associated antigen 1		TET2	NM_017628	tet methylcytosine dioxygenase 2						MYB	NM_005375	MYB proto-oncogene, transcription factor		FOXP2	NR_033766	forkhead box P2
C9orf66	NM_152569	chromosome 9 open reading frame 66						SAMD12	NM_001101676	sterile alpha motif domain containing 12		COX20	NM_198076	COX20 cytochrome c oxidase assembly factor						KATNBL1P6	NR_003954	katanin regulatory subunit B1 like 1 pseudogene 6		CAV1	NM_001753	caveolin 1
KANK1	NM_001256876	KN motif and ankyrin repeat domains 1						ZHX2	NM_014943	zinc fingers and homeoboxes 2		MAPK3	NM_001109891	mitogen-activated protein kinase 3						PLEKHG1	NM_001029884	pleckstrin homology and RhoGEF domain containing G1		MET	NM_000245	MET proto-oncogene, receptor tyrosine kinase
VLDLR	NM_001018056	very low density lipoprotein receptor						RNF139-AS1	NR_108047	RNF139 antisense RNA 1 (head to head)		RGL1	NM_015149	ral guanine nucleotide dissociation stimulator like 1						FBXO5	NM_012177	F-box protein 5		CTTNBP2	NM_033427	cortactin binding protein 2
PDCD1LG2	NM_025239	programmed cell death 1 ligand 2						MYC	NM_002467	v-myc avian myelocytomatosis viral oncogene homolog		LINC01001	NR_028326	long intergenic non-protein coding RNA 1001						LOC729603	NR_003288	calcineurin like EF-hand protein 1 pseudogene		CADPS2	NM_001009571	Ca2+ dependent secretion activator 2
CDKN2A	NM_000077	cyclin-dependent kinase inhibitor 2A						ASAP1-IT2	NR_045385	ASAP1 intronic transcript 2		BTG1	NM_001731	B-cell translocation gene 1, anti-proliferative						AGPAT4-IT1	NR_024277	AGPAT4 intronic transcript 1		GPR37	NM_005302	G protein-coupled receptor 37
TUSC1	NM_001004125	tumor suppressor candidate 1						ZNF34	NM_030580	zinc finger protein 34		ARHGDIB	NM_001175	Rho GDP dissociation inhibitor beta						CCR6	NM_004367	C-C motif chemokine receptor 6		FLNC	NM_001458	filamin C
DNAJB5	NM_012266	DnaJ heat shock protein family (Hsp40) member B5						ZNF7	NM_001282797	zinc finger protein 7		ANKS1A	NM_015245	ankyrin repeat and sterile alpha motif domain containing 1A						HRAT92	NR_033963	heart tissue-associated transcript 92		MESTIT1	NR_004382	MEST intronic transcript 1, antisense RNA
UNC13B	NM_006377	unc-13 homolog B (C. elegans)						ZNF250	NM_001109689	zinc finger protein 250		CCR5	NM_001100168	C-C motif chemokine receptor 5 (gene/pseudogene)						ZNF815P	NR_023382	zinc finger protein 815, pseudogene		PTN	NM_002825	pleiotrophin
FBXO10	NM_012166	F-box protein 10						DDX11L5	NR_051986	DEAD/H-box helicase 11 like 5		IRAK1	NM_001569	interleukin 1 receptor associated kinase 1						CLK2P1	NR_002711	CDC like kinase 2, pseudogene 1		BRAF	NM_004333	B-Raf proto-oncogene, serine/threonine kinase
SHB	NM_003028	SH2 domain containing adaptor protein B						NFIB	NM_001190737	nuclear factor I B		GAPDH	NM_002046	glyceraldehyde-3-phosphate dehydrogenase						TARP	NM_001003806	TCR gamma alternate reading frame protein		CNTNAP2	NM_014141	contactin associated protein-like 2
APBA1	NM_001163	amyloid beta precursor protein binding family A member 1						BNC2	NM_017637	basonuclin 2		HIST1H4C	NM_003542	histone cluster 1, H4c						ZNF138	NM_001271640	zinc finger protein 138		KRBA1	NM_001290187	KRAB-A domain containing 1
GADD45G	NM_006705	growth arrest and DNA damage inducible gamma						HACD4	NM_001010915	3-hydroxyacyl-CoA dehydratase 4		PRSS23	NM_001293180	protease, serine 23						CCT6P1	NR_003110	chaperonin containing TCP1 subunit 6 pseudogene 1		DPP6	NM_001039350	dipeptidyl peptidase like 6
FANCC	NM_001243743	Fanconi anemia complementation group C						IFT74	NM_001099223	intraflagellar transport 74		NAGA	NM_000262	N-acetylgalactosaminidase, alpha-						TPST1	NM_003596	tyrosylprotein sulfotransferase 1		SOX7	NM_031439	SRY-box 7
ANKS6	NM_173551	ankyrin repeat and sterile alpha motif domain containing 6						CCL27	NM_006664	C-C motif chemokine ligand 27		GPSM3	NM_001276501	G-protein signaling modulator 3						GATSL2	NM_001145064	GATS protein-like 2		FAM86B1	NM_001083537	family with sequence similarity 86 member B1
GALNT12	NM_024642	polypeptide N-acetylgalactosaminyltransferase 12						TPM2	NM_213674	tropomyosin 2 (beta)		LRRC25	NM_145256	leucine rich repeat containing 25						PMS2P3	NR_028059	PMS1 homolog 2, mismatch repair system component pseudogene 3		MICU3	NM_181723	mitochondrial calcium uptake family member 3
TMEFF1	NM_003692	transmembrane protein with EGF like and two follistatin like domains 1						TMEM8B	NM_001042589	transmembrane protein 8B		G0S2	NM_015714	G0/G1 switch 2						HGF	NM_001010932	hepatocyte growth factor		SLC7A2	NM_001008539	solute carrier family 7 member 2
ZNF462	NM_021224	zinc finger protein 462						POLR1E	NM_001282766	polymerase (RNA) I subunit E		ABCA7	NM_019112	ATP binding cassette subfamily A member 7						STEAP4	NM_001205316	STEAP4 metalloreductase		LZTS1	NM_021020	leucine zipper, putative tumor suppressor 1
PTGR1	NM_001146109	prostaglandin reductase 1						LINC01410	NR_121647	long intergenic non-protein coding RNA 1410		DUSP4	NM_057158	dual specificity phosphatase 4						FBXL13	NR_105043	F-box and leucine-rich repeat protein 13		LGI3	NM_139278	leucine-rich repeat LGI family member 3
HDHD3	NM_001304510	haloacid dehalogenase like hydrolase domain containing 3						GKAP1	NM_025211	G kinase anchoring protein 1		GCNT1	NM_001097634	glucosaminyl (N-acetyl) transferase 1, core 2						LRRN3	NM_018334	leucine rich repeat neuronal 3		C8orf58	NM_173686	chromosome 8 open reading frame 58
TNFSF15	NM_005118	tumor necrosis factor superfamily member 15						LOC101927954	NR_121565	uncharacterized LOC101927954		EIF4A3	NM_014740	eukaryotic translation initiation factor 4A3						LSMEM1	NM_001134468	leucine rich single-pass membrane protein 1		LOC254896	NR_046173	uncharacterized LOC254896
DAB2IP	NM_032552	DAB2 interacting protein						ZNF367	NM_153695	zinc finger protein 367		DST	NM_001144769	dystonin						PLXNA4	NM_020911	plexin A4		NKX3-1	NR_046072	NK3 homeobox 1
STXBP1	NM_003165	syntaxin binding protein 1						CDC14B	NM_003671	cell division cycle 14B		ABHD11	NM_001301058	abhydrolase domain containing 11						EPHA1-AS1	NR_033897	EPHA1 antisense RNA 1		STC1	NM_003155	stanniocalcin 1
PTRH1	NM_001002913	peptidyl-tRNA hydrolase 1 homolog						LOC100132781	NR_038890	cyclin Y like 1 pseudogene		ITIH4	NM_001166449	inter-alpha-trypsin inhibitor heavy chain family member 4						LOC154761	NR_015421	family with sequence similarity 115, member C pseudogene		STMN4	NM_001283055	stathmin 4
CERCAM	NM_001286760	cerebral endothelial cell adhesion molecule						NR4A3	NM_173199	nuclear receptor subfamily 4 group A member 3		PTMA	NM_002823	prothymosin, alpha						ZBED6CL	NM_138434	ZBED6 C-terminal like		RBPMS	NM_006867	RNA binding protein with multiple splicing
LINC00963	NR_038955	long intergenic non-protein coding RNA 963						NTNG2	NM_032536	netrin G2		MAN1A2	NM_006699	mannosidase alpha class 1A member 2						LOC728743	NR_027237	zinc finger protein pseudogene		RNF122	NM_024787	ring finger protein 122
PTGES	NM_004878	prostaglandin E synthase						INPP5E	NM_019892	inositol polyphosphate-5-phosphatase E		RTN1	NM_206852	reticulon 1						GIMAP2	NM_015660	GTPase, IMAP family member 2		IDO1	NM_002164	indoleamine 2,3-dioxygenase 1
NCS1	NM_014286	neuronal calcium sensor 1						C9orf142	NM_183241	chromosome 9 open reading frame 142		GAMT	NM_000156	guanidinoacetate N-methyltransferase						ZNF596	NM_001287256	zinc finger protein 596		GINS4	NM_032336	GINS complex subunit 4
GPSM1	NM_001145638	G-protein signaling modulator 1						NRARP	NM_001004354	NOTCH-regulated ankyrin repeat protein		NEDD4L	NM_001144967	neural precursor cell expressed, developmentally down-regulated 4-like, E3 ubiquitin protein ligase						TDRP	NM_001256113	testis development related protein		SOX17	NM_022454	SRY-box 17
EGFL7	NR_046367	EGF like domain multiple 7						EXD3	NM_017820	exonuclease 3'-5' domain containing 3		HMGCS1	NM_002130	3-hydroxy-3-methylglutaryl-CoA synthase 1						MYOM2	NM_003970	myomesin 2		YTHDF3-AS1	NR_102684	YTHDF3 antisense RNA 1 (head to head)
NOXA1	NM_001256067	NADPH oxidase activator 1						FAM157B	NM_001145249	family with sequence similarity 157 member B		NUDT3	NM_006703	nudix hydrolase 3						DEFA4	NM_001925	defensin alpha 4		HEY1	NM_001282851	hes related family bHLH transcription factor with YRPW motif 1
PNPLA7	NM_152286	patatin like phospholipase domain containing 7						CSF2RA	NM_001161531_1	colony stimulating factor 2 receptor alpha subunit		ERCC6	NM_000124	excision repair cross-complementation group 6						DEFA1	NM_004084_2	defensin alpha 1		PMP2	NM_002677	peripheral myelin protein 2
CD99P1	NR_033381	CD99 molecule pseudogene 1						LINC00106	NR_130733	long intergenic non-protein coding RNA 106		CETN3	NM_001297768	centrin, EF-hand protein, 3						DEFA1B	NM_001042500	defensin alpha 1B		FABP4	NM_001442	fatty acid binding protein 4
ANOS1	NM_000216	anosmin 1						P2RY8	NM_178129	purinergic receptor P2Y8		SH3RF1	NM_020870	SH3 domain containing ring finger 1						DEFA3	NM_005217	defensin alpha 3		NECAB1	NM_022351	N-terminal EF-hand calcium binding protein 1
PIR	NM_001018109	pirin						CLCN4	NM_001256944	chloride voltage-gated channel 4		ETV6	NM_001987	ETS variant 6						DMTN	NM_001114137	dematin actin binding protein		RUNX1T1	NM_001198631	RUNX1 translocation partner 1
APOO	NR_026545	apolipoprotein O						ARHGAP6	NR_109776	Rho GTPase activating protein 6		LINC01184	NR_015360	long intergenic non-protein coding RNA 1184						BIN3-IT1	NR_027715	BIN3 intronic transcript 1		LOC100500773	NR_036611	serine/arginine-rich splicing factor 3 pseudogene
ZNF711	NM_021998	zinc finger protein 711						TLR7	NM_016562	toll like receptor 7		AMY2B	NM_020978	amylase, alpha 2B (pancreatic)						EPHX2	NM_001256482	epoxide hydrolase 2		TSPYL5	NM_033512	TSPY-like 5
NOX1	NM_007052	NADPH oxidase 1						INE2	NR_002725	inactivation escape 2 (non-protein coding)		PHC2	NM_004427	polyhomeotic homolog 2						NUGGC	NM_001010906	nuclear GTPase, germinal center associated		RIMS2	NM_001100117	regulating synaptic membrane exocytosis 2
TIMM8A	NM_004085	translocase of inner mitochondrial membrane 8 homolog A (yeast)						REPS2	NM_004726	RALBP1 associated Eps domain containing 2		SNORD8	NR_002916	small nucleolar RNA, C/D box 8						FZD3	NM_145866	frizzled class receptor 3		ENPP2	NM_001130863	ectonucleotide pyrophosphatase/phosphodiesterase 2
ARMCX1	NM_016608	armadillo repeat containing, X-linked 1						PHKA2-AS1	NR_029379	PHKA2 antisense RNA 1		MINOS1-NBL1	NM_001204089	MINOS1-NBL1 readthrough						NRG1	NM_013962	neuregulin 1		DEPTOR	NM_001283012	DEP domain containing MTOR-interacting protein
ARMCX2	NM_001282231	armadillo repeat containing, X-linked 2						SCARNA9L	NR_023358	small Cajal body-specific RNA 9-like		ANKRD9	NM_152326	ankyrin repeat domain 9						TOX	NM_014729	thymocyte selection associated high mobility group box		ZNF572	NM_152412	zinc finger protein 572
GPRASP2	NM_001004051	G protein-coupled receptor associated sorting protein 2						LINC01560	NR_126059	long intergenic non-protein coding RNA 1560		CCHCR1	NM_001105563_1	coiled-coil alpha-helical rod protein 1						ADHFE1	NM_144650	alcohol dehydrogenase, iron containing 1		POU5F1B	NM_001159542	POU class 5 homeobox 1B
PLS3	NM_005032	plastin 3						CFP	NM_001145252	complement factor properdin		MX1	NM_001144925	MX dynamin like GTPase 1						MYBL1	NM_001144755	MYB proto-oncogene like 1		CCDC26	NR_130920	CCDC26 long non-coding RNA
SOWAHD	NM_001105576	sosondowah ankyrin repeat domain family member D						CCDC120	NM_001271836	coiled-coil domain containing 120		TMEM14A	NM_014051	transmembrane protein 14A						NCOA2	NM_006540	nuclear receptor coactivator 2		KCNQ3	NM_004519	potassium voltage-gated channel subfamily Q member 3
TMEM255A	NM_001104544	transmembrane protein 255A						TSPYL2	NM_022117	TSPY-like 2		HSPE1-MOB4	NM_001202485	HSPE1-MOB4 readthrough						CA1	NM_001128831	carbonic anhydrase 1		TSNARE1	NM_145003	t-SNARE domain containing 1
GPC4	NM_001448	glypican 4						FGD1	NM_004463	FYVE, RhoGEF and PH domain containing 1		SLC25A25	NM_001006641	solute carrier family 25 member 25						NCALD	NM_001040630	neurocalcin delta		SLC39A4	NM_017767	solute carrier family 39 member 4
FAM127C	NM_001078173	family with sequence similarity 127 member C						RRAGB	NM_016656	Ras related GTP binding B		CARD9	NM_052814	caspase recruitment domain family member 9						ANGPT1	NM_001146	angiopoietin 1		LRRC24	NM_001024678	leucine rich repeat containing 24
MAMLD1	NM_001177465	mastermind like domain containing 1						ZXDA	NM_007156	zinc finger, X-linked, duplicated A		BAZ2B	NM_013450	bromodomain adjacent to zinc finger domain 2B						PKHD1L1	NM_177531	polycystic kidney and hepatic disease 1 (autosomal recessive)-like 1		ZNF251	NM_138367	zinc finger protein 251
BGN	NM_001711	biglycan						ZC4H2	NR_045044	zinc finger C4H2-type containing		RPS10-NUDT3	NM_001202470	RPS10-NUDT3 readthrough						ZHX1-C8orf76	NM_001204180	ZHX1-C8orf76 readthrough		GLIS3	NM_152629	GLIS family zinc finger 3
CH17-340M24.3	NR_103768	uncharacterized protein BC009467						EDA	NM_001399	ectodysplasin A		TNFRSF1A	NM_001065	tumor necrosis factor receptor superfamily member 1A						LINC00861	NR_038447	long intergenic non-protein coding RNA 861		PPAPDC2	NM_203453
CLIC2	NM_001289	chloride intracellular channel 2						NLGN3	NM_018977	neuroligin 3		GUSBP11	NR_024448	glucuronidase, beta pseudogene 11						FAM84B	NM_174911	family with sequence similarity 84 member B		PTPRD	NM_130392	protein tyrosine phosphatase, receptor type D
RPS4Y1	NM_001008	ribosomal protein S4, Y-linked 1						CYSLTR1	NM_001282188	cysteinyl leukotriene receptor 1		MILR1	NM_001291317	mast cell immunoglobulin like receptor 1						PVT1	NR_003367	Pvt1 oncogene (non-protein coding)		ADAMTSL1	NM_001040272	ADAMTS like 1
ZFY	NM_001145276	zinc finger protein, Y-linked						ITM2A	NM_004867	integral membrane protein 2A		DAGLB	NM_139179	diacylglycerol lipase beta						PTP4A3	NM_007079	protein tyrosine phosphatase type IVA, member 3		TEK	NM_001290078	TEK receptor tyrosine kinase
PRKY	NR_028062	protein kinase, Y-linked, pseudogene						HDX	NM_144657	highly divergent homeobox		DCK	NM_000788	deoxycytidine kinase						JRK	NM_001279352	Jrk helix-turn-helix protein		CCL19	NM_006274	C-C motif chemokine ligand 19
TTTY15	NR_001545	testis-specific transcript, Y-linked 15 (non-protein coding)						RPA4	NM_013347	replication protein A4		ITGB3	NM_000212	integrin subunit beta 3						AQP3	NM_004925	aquaporin 3 (Gill blood group)		RMRP	NR_003051	RNA component of mitochondrial RNA processing endoribonuclease
USP9Y	NM_004654	ubiquitin specific peptidase 9, Y-linked						GPRASP1	NM_014710	G protein-coupled receptor associated sorting protein 1		BAIAP2	NM_017450	BAI1 associated protein 2						SIT1	NM_014450	signaling threshold regulating transmembrane adaptor 1		ALDH1B1	NM_000692	aldehyde dehydrogenase 1 family member B1
DDX3Y	NM_001122665	DEAD-box helicase 3, Y-linked						AMOT	NM_133265	angiomotin		ZFP36L2	NM_006887	ZFP36 ring finger protein-like 2						RECK	NM_021111	reversion inducing cysteine rich protein with kazal motifs		PGM5P2	NR_002836	phosphoglucomutase 5 pseudogene 2
UTY	NR_047643	ubiquitously transcribed tetratricopeptide repeat containing, Y-linked						ZNF449	NM_152695	zinc finger protein 449		SATB1	NM_001131010	SATB homeobox 1						PAX5	NM_001280550	paired box 5		PGM5	NM_021965	phosphoglucomutase 5
TXLNGY	NR_045128	taxilin gamma pseudogene, Y-linked						PNMA3	NM_013364	paraneoplastic Ma antigen 3		HIST1H2BD	NM_138720	histone cluster 1, H2bd						ANKRD18A	NM_147195	ankyrin repeat domain 18A		SHC3	NM_016848	SHC (Src homology 2 domain containing) transforming protein 3
KDM5D	NM_004653	lysine demethylase 5D						TMSB4Y	NM_004202	thymosin beta 4, Y-linked		TOB2	NM_016272	transducer of ERBB2, 2						LINC01506	NR_109769	long intergenic non-protein coding RNA 1506		ASPN	NM_001193335	asporin
EIF1AY	NM_001278612	eukaryotic translation initiation factor 1A, Y-linked						CD24	NR_117089	CD24 molecule		RGS10	NM_001005339	regulator of G-protein signaling 10						TRPM6	NM_001177310	transient receptor potential cation channel subfamily M member 6		C9orf3	NM_032823	chromosome 9 open reading frame 3
												GPR82	NM_080817	G protein-coupled receptor 82						NMRK1	NR_023352	nicotinamide riboside kinase 1		LPAR1	NM_057159	lysophosphatidic acid receptor 1
												IRAK4	NM_001145258	interleukin 1 receptor associated kinase 4						CEP78	NM_032171	centrosomal protein 78		C9orf84	NM_173521	chromosome 9 open reading frame 84
												ARHGAP9	NM_032496	Rho GTPase activating protein 9						KIF27	NM_017576	kinesin family member 27		ANGPTL2	NM_012098	angiopoietin like 2
												RIN3	NM_024832	Ras and Rab interactor 3						C9orf47	NM_001142413	chromosome 9 open reading frame 47		GARNL3	NM_001286779	GTPase activating Rap/RanGAP domain like 3
												OAZ2	NM_001301302	ornithine decarboxylase antizyme 2						S1PR3	NM_005226	sphingosine-1-phosphate receptor 3		ZNF79	NM_007135	zinc finger protein 79
												RNF217	NM_001286398	ring finger protein 217						ZNF169	NM_194320	zinc finger protein 169		LINC01503	NR_120685	long intergenic non-protein coding RNA 1503
												RBM22	NM_018047	RNA binding motif protein 22						PTCH1	NM_000264	patched 1		AIF1L	NR_033701	allograft inflammatory factor 1 like
												HEATR5B	NM_019024	HEAT repeat containing 5B						ZNF510	NM_014930	zinc finger protein 510		ADAMTSL2	NM_001145320	ADAMTS like 2
												UCP2	NM_003355	uncoupling protein 2						LOC441454	NR_028350	prothymosin, alpha pseudogene		RNU6ATAC	NR_023344	RNA, U6atac small nuclear (U12-dependent splicing)
												RAB31	NM_006868	RAB31, member RAS oncogene family						LOC100499484-C9ORF174	NR_036527	LOC100499484-C9orf174 readthrough		COL5A1	NM_001278074	collagen type V alpha 1
												ZNF512	NM_001271289	zinc finger protein 512						HEMGN	NM_197978	hemogen		OLFM1	NM_014279	olfactomedin 1
												PATZ1	NM_014323	POZ/BTB and AT hook containing zinc finger 1						FAM206A	NM_017832	family with sequence similarity 206 member A		GPM6B	NM_001001995	glycoprotein M6B
												NAAA	NM_001042402	N-acylethanolamine acid amidase						CTNNAL1	NM_003798	catenin alpha like 1		RAI2	NM_001172732	retinoic acid induced 2
												PRDM1	NM_001198	PR domain 1						KIAA1958	NM_133465	KIAA1958		TSPAN7	NM_004615	tetraspanin 7
												LBHD1	NM_024099	LBH domain containing 1						SLC46A2	NM_033051	solute carrier family 46 member 2		MAOA	NM_000240	monoamine oxidase A
												ZNF710	NM_198526	zinc finger protein 710						ORM1	NM_000607	orosomucoid 1		SUV39H1	NM_001282166	suppressor of variegation 3-9 homolog 1
												C2	NM_001282457_4	complement component 2						ORM2	NM_000608	orosomucoid 2		PPP1R3F	NM_001184745	protein phosphatase 1 regulatory subunit 3F
												ARHGAP19	NM_001256423	Rho GTPase activating protein 19						C5	NM_001735	complement component 5		GPR173	NM_018969	G protein-coupled receptor 173
												HMGB2	NM_002129	high mobility group box 2						LCN2	NM_005564	lipocalin 2		WNK3	NM_020922	WNK lysine deficient protein kinase 3
												RALGPS2	NM_001286247	Ral GEF with PH domain and SH3 binding motif 2						GFI1B	NM_004188	growth factor independent 1B transcription repressor		TRO	NM_001039705	trophinin
												WASH3P	NR_003659	WAS protein family homolog 3 pseudogene						FCN1	NM_002003	ficolin 1		USP51	NM_201286	ubiquitin specific peptidase 51
												SLC37A4	NM_001467	solute carrier family 37 member 4						QSOX2	NM_181701	quiescin sulfhydryl oxidase 2		BCYRN1	NR_001568	brain cytoplasmic RNA 1
												WASH7P	NR_024540	WAS protein family homolog 7 pseudogene						ABCA2	NM_212533	ATP binding cassette subfamily A member 2		GJB1	NM_001097642	gap junction protein beta 1
												C11orf98	NM_001286086	chromosome 11 open reading frame 98						ASMT	NM_004043	acetylserotonin O-methyltransferase		CITED1	NM_001144885	Cbp/p300 interacting transactivator with Glu/Asp rich carboxy-terminal domain 1
												SIPA1L2	NM_020808	signal induced proliferation associated 1 like 2						LOC389906	NR_034031	zinc finger protein 839 pseudogene		TSPAN6	NM_001278741	tetraspanin 6
												PFKM	NM_001166686	phosphofructokinase, muscle						NHS	NM_001291867	NHS actin remodeling regulator		MORF4L2-AS1	NR_038978	MORF4L2 antisense RNA 1
												HLA-DMA	NM_006120	major histocompatibility complex, class II, DM alpha						BEND2	NM_153346	BEN domain containing 2		PLP1	NM_001128834	proteolipid protein 1
												TMTC4	NM_001286453	transmembrane and tetratricopeptide repeat containing 4						MAP7D2	NM_152780	MAP7 domain containing 2		SMARCA1	NM_001282874	SWI/SNF related, matrix associated, actin dependent regulator of chromatin, subfamily a, member 1
												C10orf11	NM_001305581	chromosome 10 open reading frame 11						CNKSR2	NM_001168649	connector enhancer of kinase suppressor of Ras 2		APLN	NM_017413	apelin
												HIST1H1C	NM_005319	histone cluster 1, H1c						PCYT1B	NM_001163265	phosphate cytidylyltransferase 1, choline, beta		PNMA5	NM_052926	paraneoplastic Ma antigen family member 5
												ODF2L	NM_001184766	outer dense fiber of sperm tails 2 like						LANCL3	NM_001170331	LanC like 3
												TMEM9	NM_001288566	transmembrane protein 9						XK	NM_021083	X-linked Kx blood group
												MDM4	NM_001278516	MDM4, p53 regulator						MAOB	NM_000898	monoamine oxidase B
												PIGS	NM_033198	phosphatidylinositol glycan anchor biosynthesis class S						SLC38A5	NM_033518	solute carrier family 38 member 5
												JDP2	NM_001135047	Jun dimerization protein 2						ALAS2	NM_001037967	5'-aminolevulinate synthase 2
												CASZ1	NM_001079843	castor zinc finger 1						FAAH2	NM_174912	fatty acid amide hydrolase 2
												ERCC1	NM_001166049	excision repair cross-complementation group 1						ZC3H12B	NM_001010888	zinc finger CCCH-type containing 12B
												PRKCH	NM_006255	protein kinase C eta						AR	NM_000044	androgen receptor
												FES	NM_001143785	FES proto-oncogene, tyrosine kinase						DLG3	NM_021120	discs large homolog 3
												TRMT10B	NM_144964	tRNA methyltransferase 10B						CXorf65	NR_033212	chromosome X open reading frame 65
												HSP90AB4P	NR_073415	heat shock protein 90kDa alpha family class B member 4, pseudogene						ACRC	NM_052957	acidic repeat containing
												SFMBT2	NM_001018039	Scm-like with four mbt domains 2						CXCR3	NM_001504	C-X-C motif chemokine receptor 3
												TCEAL4	NM_001300901	transcription elongation factor A like 4						NAP1L2	NM_021963	nucleosome assembly protein 1 like 2
												TAMM41	NM_001284401	TAM41 mitochondrial translocator assembly and maintenance homolog						CHIC1	NM_001300884	cysteine rich hydrophobic domain 1
												CLN8	NM_018941	ceroid-lipofuscinosis, neuronal 8						TSIX	NR_003255	TSIX transcript, XIST antisense RNA
												SPTLC2	NM_004863	serine palmitoyltransferase long chain base subunit 2						XIST	NR_001564	X inactive specific transcript (non-protein coding)
												CLDND1	NM_001040199	claudin domain containing 1						MAGEE1	NM_020932	MAGE family member E1
												GCA	NM_012198	grancalcin						P2RY10	NM_014499	purinergic receptor P2Y10
												CEP131	NM_001009811	centrosomal protein 131						SYTL4	NM_001174068	synaptotagmin like 4
												RPS6KA4	NM_001006944	ribosomal protein S6 kinase A4						SLC25A53	NM_001012755	solute carrier family 25 member 53
												TPM4	NM_001145160	tropomyosin 4						VSIG1	NM_001170553	V-set and immunoglobulin domain containing 1
												ALOX5	NM_000698	arachidonate 5-lipoxygenase						SLC25A5-AS1	NR_028443	SLC25A5 antisense RNA 1
												ZNF182	NM_001178099	zinc finger protein 182						NKAPP1	NR_027131	NFKB activating protein pseudogene 1
												GBP4	NM_052941	guanylate binding protein 4						SH2D1A	NM_002351	SH2 domain containing 1A
												RNASEH2A	NM_006397	ribonuclease H2 subunit A						TENM1	NM_001163278	teneurin transmembrane protein 1
												ZNF689	NM_138447	zinc finger protein 689						STK26	NM_001042453	serine/threonine protein kinase 26
												MEF2A	NM_001171894	myocyte enhancer factor 2A						FAM122C	NM_001170780	family with sequence similarity 122C
												DIAPH2	NM_007309	diaphanous related formin 2						FHL1	NR_027621	four and a half LIM domains 1
												SRSF3	NR_036610	serine/arginine-rich splicing factor 3						LINC00892	NR_038461	long intergenic non-protein coding RNA 892
												SLC19A1	NM_001205206	solute carrier family 19 member 1						CD40LG	NM_000074	CD40 ligand
												TBC1D8	NM_001102426	TBC1 domain family member 8						MTM1	NM_000252	myotubularin 1
												NT5C	NM_001252377	5', 3'-nucleotidase, cytosolic						PDZD4	NM_001303513	PDZ domain containing 4
												MCM3	NM_001270472	minichromosome maintenance complex component 3						FAM223A	NR_027401	family with sequence similarity 223 member A (non-protein coding)
												CPED1	NM_024913	cadherin like and PC-esterase domain containing 1						FAM223B	NR_027402	family with sequence similarity 223 member B (non-protein coding)
												YTHDC2	NM_022828	YTH domain containing 2						RAB39B	NM_171998	RAB39B, member RAS oncogene family
												IFIT1	NM_001270930	interferon induced protein with tetratricopeptide repeats 1						DDX11L16	NR_110561	DEAD/H-box helicase 11 like 16
												TIMELESS	NM_003920	timeless circadian clock
												ASMTL-AS1	NR_026710	ASMTL antisense RNA 1
												NEIL2	NM_001135748	nei like DNA glycosylase 2
												SLC16A6	NM_001174166	solute carrier family 16 member 6
												ANKRD19P	NR_026868	ankyrin repeat domain 19, pseudogene
												JAZF1	NM_175061	JAZF zinc finger 1
												SUZ12P1	NR_024187	SUZ12 polycomb repressive complex 2 subunit pseudogene 1
												TTC19	NM_017775	tetratricopeptide repeat domain 19
												RGL2	NM_001243738	ral guanine nucleotide dissociation stimulator like 2
												MCM5	NM_006739	minichromosome maintenance complex component 5
												RUNX3	NM_004350	runt related transcription factor 3
												HLA-DMB	NM_002118_6	major histocompatibility complex, class II, DM beta
												PDCL3	NM_024065	phosducin like 3
												GAB1	NM_002039	GRB2 associated binding protein 1
												PRR3	NM_001077497_1	proline rich 3
												HN1	NM_001002032	hematological and neurological expressed 1
												MAP3K1	NM_005921	mitogen-activated protein kinase kinase kinase 1, E3 ubiquitin protein ligase
												TIAM1	NM_003253	T-cell lymphoma invasion and metastasis 1
												ALAD	NM_000031	aminolevulinate dehydratase
												PHF14	NM_014660	PHD finger protein 14
												PTPN6	NM_080548	protein tyrosine phosphatase, non-receptor type 6
												SNHG19	NR_132114	small nucleolar RNA host gene 19
												HLA-E	NM_005516_6	major histocompatibility complex, class I, E
												EFNA4	NM_182689	ephrin A4
												HDAC6	NM_006044	histone deacetylase 6
												ICE2	NM_001018089	interactor of little elongation complex ELL subunit 2
												SIPA1L1	NM_001284245	signal induced proliferation associated 1 like 1
												PAK1	NM_001128620	p21 (RAC1) activated kinase 1
												RASSF2	NM_170774	Ras association domain family member 2
												CDKN1B	NM_004064	cyclin-dependent kinase inhibitor 1B
												INSIG1	NM_005542	insulin induced gene 1
												KATNA1	NM_001204076	katanin catalytic subunit A1
												SLC2A4RG	NM_020062	SLC2A4 regulator
												XPA	NM_000380	xeroderma pigmentosum, complementation group A
												ZCCHC11	NM_015269	zinc finger CCHC-type containing 11
												C21orf58	NM_001286462	chromosome 21 open reading frame 58
												TMEM41A	NM_080652	transmembrane protein 41A
												CISH	NM_145071	cytokine inducible SH2 containing protein
												IRF7	NM_004029	interferon regulatory factor 7
												KCNMB3	NM_001163677	potassium calcium-activated channel subfamily M regulatory beta subunit 3
												ARRDC2	NM_001025604	arrestin domain containing 2
												EML4	NM_001145076	echinoderm microtubule associated protein like 4
												CUEDC1	NM_001292025	CUE domain containing 1
												NSUN6	NM_182543	NOP2/Sun RNA methyltransferase family member 6
												JMJD7	NM_001114632	jumonji domain containing 7
												TP53INP2	NM_021202	tumor protein p53 inducible nuclear protein 2
												VNN2	NM_004665	vanin 2
												DNAJB6	NM_005494	DnaJ heat shock protein family (Hsp40) member B6
												HIF1A	NM_181054	hypoxia inducible factor 1 alpha subunit
												JMJD1C	NM_032776	jumonji domain containing 1C
												OSGEP	NM_017807	O-sialoglycoprotein endopeptidase
												USP6NL	NM_014688	USP6 N-terminal like
												GHRLOS	NR_073566	ghrelin opposite strand/antisense RNA
												CELF2	NM_001025077	CUGBP, Elav-like family member 2
												ZNF652	NM_014897	zinc finger protein 652
												SLC7A5P2	NR_002594	solute carrier family 7 member 5 pseudogene 2
												HSF2	NM_004506	heat shock transcription factor 2
												SLC8A1	NM_001252624	solute carrier family 8 member A1
												ZNF48	NM_001214906	zinc finger protein 48
												MBD6	NM_052897	methyl-CpG binding domain protein 6
												IFRD1	NM_001197080	interferon related developmental regulator 1
												ZDHHC2	NM_016353	zinc finger DHHC-type containing 2
												UBE2S	NM_014501	ubiquitin conjugating enzyme E2 S
												ZNF641	NM_152320	zinc finger protein 641
												C1orf162	NM_001300835	chromosome 1 open reading frame 162
												MAT2A	NM_005911	methionine adenosyltransferase 2A
												TBX19	NM_005149	T-box 19
												BTAF1	NM_003972	B-TFIID TATA-box binding protein associated factor 1
												DDX59	NM_001031725	DEAD-box helicase 59
												AMT	NM_001164712	aminomethyltransferase
												PLB1	NM_001170585	phospholipase B1
												SMOX	NM_175840	spermine oxidase
												APBB3	NM_006051	amyloid beta precursor protein binding family B member 3
												HAUS7	NR_073156	HAUS augmin like complex subunit 7
												GALNT10	NM_198321	polypeptide N-acetylgalactosaminyltransferase 10
												HIF1A-AS2	NR_045406	HIF1A antisense RNA 2
												CCDC101	NM_138414
												SMA4	NR_024054	glucuronidase beta pseudogene
												IL10RB-AS1	NR_038974	IL10RB antisense RNA 1 (head to head)
												IL10RB	NM_000628	interleukin 10 receptor subunit beta
												ANKRD39	NM_016466	ankyrin repeat domain 39
												TMEM107	NM_032354	transmembrane protein 107
												PRR11	NM_018304	proline rich 11
												NAMPT	NM_005746	nicotinamide phosphoribosyltransferase
												POC1B-GALNT4	NM_001199782	POC1B-GALNT4 readthrough
												GALNT4	NM_003774	polypeptide N-acetylgalactosaminyltransferase 4
												SH3BP1	NM_018957	SH3 domain binding protein 1
												TRA2A	NM_013293	transformer 2 alpha homolog
												EXOC3	NM_007277	exocyst complex component 3
												OFD1	NM_003611	oral-facial-digital syndrome 1
												RPS3A	NM_001267699	ribosomal protein S3A
												TLR4	NM_003266	toll like receptor 4
												CORO7	NM_001201473	coronin 7
												KCNQ1	NM_000218	potassium voltage-gated channel subfamily Q member 1
												TNFSF13B	NM_001145645	tumor necrosis factor superfamily member 13b
												APOBEC3F	NM_145298	apolipoprotein B mRNA editing enzyme catalytic subunit 3F
												TBXAS1	NM_001130966	thromboxane A synthase 1
												TMEM65	NM_194291	transmembrane protein 65
												AKAP7	NM_016377	A-kinase anchoring protein 7
												GRIK1	NM_175611	glutamate ionotropic receptor kainate type subunit 1
												PKN2	NM_006256	protein kinase N2
												NEK3	NM_002498	NIMA related kinase 3
												SKI	NM_003036	v-ski avian sarcoma viral oncogene homolog
												ZNF394	NM_032164	zinc finger protein 394
												CLSPN	NM_001190481	claspin
												IQSEC2	NM_001111125	IQ motif and Sec7 domain 2
												SFPQ	NM_005066	splicing factor proline/glutamine-rich
												TTC38	NM_017931	tetratricopeptide repeat domain 38
												TM2D2	NM_031940	TM2 domain containing 2
												DUSP16	NM_030640	dual specificity phosphatase 16
												C11orf95	NM_001144936	chromosome 11 open reading frame 95
												GALNT2	NM_001291866	polypeptide N-acetylgalactosaminyltransferase 2
												MGC16275	NR_026914	uncharacterized protein MGC16275
												ARHGEF10L	NM_018125	Rho guanine nucleotide exchange factor 10 like
												CENPT	NM_025082	centromere protein T
												GALT	NM_001258332	galactose-1-phosphate uridylyltransferase
												ASCL2	NM_005170	achaete-scute family bHLH transcription factor 2
												PLXDC2	NM_032812	plexin domain containing 2
												MYBBP1A	NM_001105538	MYB binding protein 1a
												MEF2B	NM_001145785	myocyte enhancer factor 2B
												MEF2BNB-MEF2B	NR_027307
												LYSMD1	NM_001136543	LysM domain containing 1
												EDARADD	NM_145861	EDAR-associated death domain
												USP27X	NM_001145073	ubiquitin specific peptidase 27, X-linked
												SCN1B	NM_199037	sodium voltage-gated channel beta subunit 1
												ASB14	NM_001142733	ankyrin repeat and SOCS box containing 14
												DOCK8	NM_203447	dedicator of cytokinesis 8
												C6orf203	NM_016487	chromosome 6 open reading frame 203
												ARL13B	NM_001174151	ADP ribosylation factor like GTPase 13B
												C11orf73	NR_024598	chromosome 11 open reading frame 73
												TYROBP	NM_001173514	TYRO protein tyrosine kinase binding protein
												CD4	NM_001195017	CD4 molecule
												CYP1B1	NM_000104	cytochrome P450 family 1 subfamily B member 1
												TLE3	NM_001282979	transducin like enhancer of split 3
												LDLRAD4	NM_181482	low density lipoprotein receptor class A domain containing 4
												PIK3CD	NM_005026	phosphatidylinositol-4,5-bisphosphate 3-kinase catalytic subunit delta
												GPRIN3	NM_198281	GPRIN family member 3
												RNF43	NM_017763	ring finger protein 43
												ZNF428	NM_182498	zinc finger protein 428
												SP140	NM_007237	SP140 nuclear body protein
												RHOBTB1	NR_024555	Rho related BTB domain containing 1
												BZRAP1-AS1	NR_038410	BZRAP1 antisense RNA 1
												SCMH1	NM_001031694	sex comb on midleg homolog 1 (Drosophila)
												ODF3B	NM_001014440	outer dense fiber of sperm tails 3B
												HCLS1	NM_001292041	hematopoietic cell-specific Lyn substrate 1
												MT1X	NM_005952	metallothionein 1X
												SNHG5	NR_003038	small nucleolar RNA host gene 5
												PSMB8	NM_004159_6	proteasome subunit beta 8
												YEATS2	NM_018023	YEATS domain containing 2
												PRDM15	NR_104260	PR domain 15
												MBNL3	NM_018388	muscleblind like splicing regulator 3
												ADCK2	NM_052853	aarF domain containing kinase 2
												NPIPB11	NM_001310137	nuclear pore complex interacting protein family member B11
												CHKB	NM_005198	choline kinase beta
												MPRIP	NM_201274	myosin phosphatase Rho interacting protein
												BCOR	NM_001123384	BCL6 corepressor
												SLC7A7	NR_040448	solute carrier family 7 member 7
												MARCKS	NM_002356	myristoylated alanine rich protein kinase C substrate
												STAG3L1	NR_040583_1	stromal antigen 3-like 1 (pseudogene)
												NUDT16	NM_001171905	nudix hydrolase 16
												TPI1	NM_001159287	triosephosphate isomerase 1
												SPINT2	NM_021102	serine peptidase inhibitor, Kunitz type, 2
												ZNF292	NM_015021	zinc finger protein 292
												DNMT3A	NM_022552	DNA (cytosine-5-)-methyltransferase 3 alpha
												RBM25	NM_021239	RNA binding motif protein 25
												HTATSF1P2	NR_033884	HIV-1 Tat specific factor 1 pseudogene 2
												C3orf58	NM_173552	chromosome 3 open reading frame 58
												UBE2A	NM_181762	ubiquitin conjugating enzyme E2 A
												GBP3	NM_018284	guanylate binding protein 3
												FAM46A	NM_017633	family with sequence similarity 46 member A
												RPS12	NM_001016	ribosomal protein S12
												NCF4	NM_000631	neutrophil cytosolic factor 4
												DBP	NM_001352	D-box binding PAR bZIP transcription factor
												CLSTN1	NM_014944	calsyntenin 1
												FAM60A	NM_001135812	family with sequence similarity 60 member A
												ZCCHC24	NM_153367	zinc finger CCHC-type containing 24
												FAM193B	NM_001190946	family with sequence similarity 193 member B
												MT1F	NM_005949	metallothionein 1F
												AGAP1	NM_014914	ArfGAP with GTPase domain, ankyrin repeat and PH domain 1
												MTHFD1L	NM_001242769	methylenetetrahydrofolate dehydrogenase (NADP+ dependent) 1-like
												PIN4P1	NR_003571	protein (peptidylprolyl cis/trans isomerase) NIMA-interacting, 4 pseudogene 1
												SERTAD1	NM_013376	SERTA domain containing 1
												NAALADL1	NM_005468	N-acetylated alpha-linked acidic dipeptidase-like 1
												DOK1	NM_001197260	docking protein 1
												AMPD2	NM_001257360	adenosine monophosphate deaminase 2
												PLCB3	NM_001184883	phospholipase C beta 3
												RPARP-AS1	NR_038937	RPARP antisense RNA 1
												ZBTB20	NM_015642	zinc finger and BTB domain containing 20
												BCL3	NM_005178	B-cell CLL/lymphoma 3
												H2AFX	NM_002105	H2A histone family member X
												ADPRH	NM_001291950	ADP-ribosylarginine hydrolase
												GGCX	NM_001142269	gamma-glutamyl carboxylase
												LTBR	NM_001270987	lymphotoxin beta receptor
												AAED1	NM_153698	AhpC/TSA antioxidant enzyme domain containing 1
												ADCY7	NM_001286057	adenylate cyclase 7
												MOB3A	NM_130807	MOB kinase activator 3A
												CMIP	NM_198390	c-Maf inducing protein
												ARPC1A	NM_001190996	actin related protein 2/3 complex subunit 1A
												RIN2	NM_001242581	Ras and Rab interactor 2
												CDK2	NM_001290230	cyclin-dependent kinase 2
												TMEM55A	NM_018710	transmembrane protein 55A
												ST7L	NM_138728	suppression of tumorigenicity 7 like
												CCDC50	NM_174908	coiled-coil domain containing 50
												TMEM106C	NM_024056	transmembrane protein 106C
												RNF19B	NM_153341	ring finger protein 19B
												ZC3H6	NM_198581	zinc finger CCCH-type containing 6
												TMEM175	NM_001297423	transmembrane protein 175
												ITPK1-AS1	NR_002808	ITPK1 antisense RNA 1
												ANKRD26	NM_014915	ankyrin repeat domain 26
												PNISR	NM_015491	PNN-interacting serine/arginine-rich protein
												KLHL17	NM_198317	kelch like family member 17
												LAP3	NM_015907	leucine aminopeptidase 3
												PTPN18	NM_001142370	protein tyrosine phosphatase, non-receptor type 18
												HSPB11	NM_016126	heat shock protein family B (small) member 11
												RPIA	NM_144563	ribose 5-phosphate isomerase A
												SCAMP2	NM_005697	secretory carrier membrane protein 2
												CMPK2	NM_001256478	cytidine/uridine monophosphate kinase 2
												CHML	NM_001821	choroideremia-like (Rab escort protein 2)
												FAM133B	NM_152789	family with sequence similarity 133 member B
												PLCG2	NM_002661	phospholipase C gamma 2
												FLJ23867	NR_026900	uncharacterized protein FLJ23867
												KLF10	NM_001032282	Kruppel-like factor 10
												CCNA2	NM_001237	cyclin A2
												CIC	NM_001304815	capicua transcriptional repressor
												PLEKHH1	NM_020715	pleckstrin homology, MyTH4 and FERM domain containing H1
												RPL12	NM_000976	ribosomal protein L12
												GSTP1	NM_000852	glutathione S-transferase pi 1
												IRF8	NM_002163	interferon regulatory factor 8
												TIPARP	NM_015508	TCDD inducible poly(ADP-ribose) polymerase
												FOXN2	NM_002158	forkhead box N2
												SCO2	NM_001169110	SCO2 cytochrome c oxidase assembly protein
												RPL36	NM_033643	ribosomal protein L36
												PTCRA	NM_001243169	pre T-cell antigen receptor alpha
												MTURN	NM_152793	maturin, neural progenitor differentiation regulator homolog (Xenopus)
												ABI2	NM_001282925	abl-interactor 2
												ZFP90	NR_130977	ZFP90 zinc finger protein
												ZNF160	NM_001102603	zinc finger protein 160
												IKZF2	NM_016260	IKAROS family zinc finger 2
												CSF2RB	NM_000395	colony stimulating factor 2 receptor beta common subunit
												CCDC69	NM_015621	coiled-coil domain containing 69
												XKR8	NM_018053	XK related 8
												HELQ	NM_001297757	helicase, POLQ-like
												CLEC2B	NM_005127	C-type lectin domain family 2 member B
												SLC4A7	NM_001258380	solute carrier family 4 member 7
												CAMK2D	NM_172128	calcium/calmodulin dependent protein kinase II delta
												LINC00467	NR_026761	long intergenic non-protein coding RNA 467
												PIP4K2A	NM_005028	phosphatidylinositol-5-phosphate 4-kinase type 2 alpha
												BTG3	NM_006806	BTG family member 3
												APH1B	NM_031301	aph-1 homolog B, gamma secretase subunit
												ARID1A	NM_006015	AT-rich interaction domain 1A
												NEAT1	NR_028272	nuclear paraspeckle assembly transcript 1 (non-protein coding)
												PFKFB2	NM_001018053	6-phosphofructo-2-kinase/fructose-2,6-biphosphatase 2
												IL21R	NM_181079	interleukin 21 receptor
												PAPOLG	NM_022894	poly(A) polymerase gamma
												ZCWPW1	NM_001258008	zinc finger CW-type and PWWP domain containing 1
												MPHOSPH6	NM_005792	M-phase phosphoprotein 6
												CABP7	NM_182527	calcium binding protein 7
												CNPY4	NM_152755	canopy FGF signaling regulator 4
												HLX	NM_021958	H2.0 like homeobox
												BICD1	NM_001003398	BICD cargo adaptor 1
												RAB11B-AS1	NR_038237	RAB11B antisense RNA 1
												C7orf43	NM_018275	chromosome 7 open reading frame 43
												ANKDD1A	NM_182703	ankyrin repeat and death domain containing 1A
												ACSL1	NM_001286708	acyl-CoA synthetase long-chain family member 1
												ADAMTSL4-AS1	NR_104133	ADAMTSL4 antisense RNA 1
												GDAP1	NM_001040875	ganglioside induced differentiation associated protein 1
												LRRC37A4P	NR_002940_2	leucine-rich repeat containing 37 member A4, pseudogene
												CLEC7A	NM_197949	C-type lectin domain family 7 member A
												EID2	NM_153232	EP300 interacting inhibitor of differentiation 2
												NFXL1	NM_152995	nuclear transcription factor, X-box binding like 1
												JRKL	NM_001261833	JRK-like
												KLF6	NM_001300	Kruppel-like factor 6
												THRIL	NR_110375	TNF and HNRNPL related immunoregulatory long non-coding RNA
												LSM2	NM_021177	LSM2 homolog, U6 small nuclear RNA and mRNA degradation associated
												FTSJ3	NM_017647	FtsJ homolog 3
												MAN2B2	NM_015274	mannosidase alpha class 2B member 2
												ACOT9	NM_001033583	acyl-CoA thioesterase 9
												TRAF3IP2-AS1	NR_034108	TRAF3IP2 antisense RNA 1
												DSE	NM_001080976	dermatan sulfate epimerase
												TMEM187	NM_003492	transmembrane protein 187
												ITSN1	NM_001001132	intersectin 1
												PP7080	NR_024158	uncharacterized LOC25845
												CCDC97	NM_052848	coiled-coil domain containing 97
												PER3	NM_016831	period circadian clock 3
												FBL	NM_001436	fibrillarin
												HBEGF	NM_001945	heparin binding EGF like growth factor
												KDM2B	NM_001005366	lysine demethylase 2B
												NCAM1	NM_000615	neural cell adhesion molecule 1
												DDX26B	NM_182540
												ANKRD10	NR_104587	ankyrin repeat domain 10
												ZMAT5	NM_001003692	zinc finger matrin-type 5
												GPATCH11	NM_174931	G-patch domain containing 11
												CXCR4	NM_003467	C-X-C motif chemokine receptor 4
												INAFM2	NM_001301268	InaF motif containing 2
												RBBP6	NM_032626	retinoblastoma binding protein 6
												TNFAIP8L2-SCNM1	NM_001204848	TNFAIP8L2-SCNM1 readthrough
												TNFRSF10D	NM_003840	tumor necrosis factor receptor superfamily member 10d
												TRAFD1	NM_006700	TRAF-type zinc finger domain containing 1
												YWHAH	NM_003405	tyrosine 3-monooxygenase/tryptophan 5-monooxygenase activation protein eta
												KMT2E	NM_018682	lysine (K)-specific methyltransferase 2E
												GCDH	NM_000159	glutaryl-CoA dehydrogenase
												MRPS28	NM_014018	mitochondrial ribosomal protein S28
												HCP5	NR_040662_3	HLA complex P5 (non-protein coding)
												PSMA3-AS1	NR_029434	PSMA3 antisense RNA 1
												MED29	NM_017592	mediator complex subunit 29
												SNORD89	NR_003070	small nucleolar RNA, C/D box 89
												PSMC5	NM_002805	proteasome 26S subunit, ATPase 5
												MOB1B	NM_001244766	MOB kinase activator 1B
												LILRA2	NM_006866	leukocyte immunoglobulin like receptor A2
												SDCCAG3	NM_001039707	serologically defined colon cancer antigen 3
												ADGRL1	NM_014921	adhesion G protein-coupled receptor L1
												NT5C3B	NR_033464	5'-nucleotidase, cytosolic IIIB
												FANCL	NM_001114636	Fanconi anemia complementation group L
												PAN3	NM_175854	PAN3 poly(A) specific ribonuclease subunit
												GNB4	NM_021629	G protein subunit beta 4
												RASSF1	NM_001206957	Ras association (RalGDS/AF-6) domain family member 1
												CNN2	NM_001303501	calponin 2
												AURKA	NM_198434	aurora kinase A
												ZNF580	NM_207115	zinc finger protein 580
												SLC38A9	NM_173514	solute carrier family 38 member 9
												CHST15	NM_015892	carbohydrate (N-acetylgalactosamine 4-sulfate 6-O) sulfotransferase 15
												IL4R	NM_001257997	interleukin 4 receptor
												IFI16	NM_001206567	interferon gamma inducible protein 16
												CSNK1E	NM_152221	casein kinase 1 epsilon
												RNF168	NM_152617	ring finger protein 168
												DGKD	NM_152879	diacylglycerol kinase delta
												RHOG	NM_001665	ras homolog family member G
												ELL	NM_006532	elongation factor for RNA polymerase II
												ZSWIM6	NM_020928	zinc finger SWIM-type containing 6
												TBC1D13	NM_001286772	TBC1 domain family member 13
												UBE2Q2P1	NR_003661	ubiquitin conjugating enzyme E2 Q2 pseudogene 1
												C19orf66	NM_001308277	chromosome 19 open reading frame 66
												TCEAL1	NM_001006640	transcription elongation factor A like 1
												TUBB4B	NM_006088	tubulin beta 4B class IVb
												DLG4	NM_001128827	discs large homolog 4
												LIMA1	NM_001243775	LIM domain and actin binding 1
												CASP10	NM_001306083	caspase 10
												TNFSF13	NM_001198624	tumor necrosis factor superfamily member 13
												PTOV1-AS2	NR_110730	PTOV1 antisense RNA 2
												PSMB7	NM_002799	proteasome subunit beta 7
												RNF125	NM_017831	ring finger protein 125, E3 ubiquitin protein ligase
												GABBR1	NM_021903_3	gamma-aminobutyric acid type B receptor subunit 1
												TLR1	NM_003263	toll like receptor 1
												PWARSN	NR_022011	Prader Willi/Angelman region RNA, SNRPN neighbor
												EGLN1	NM_022051	egl-9 family hypoxia inducible factor 1
												ZNF703	NM_025069	zinc finger protein 703
												CD33	NM_001177608	CD33 molecule
												DDX5	NM_004396	DEAD-box helicase 5
												DDX51	NM_175066	DEAD-box helicase 51
												GTPBP3	NM_001195422	GTP binding protein 3 (mitochondrial)
												ITPRIP	NM_033397	inositol 1,4,5-trisphosphate receptor interacting protein
												FAM195B	NM_001288798
												OTUD6B	NM_016023	OTU domain containing 6B
												PHF11	NM_001040443	PHD finger protein 11
												HCK	NM_001172131	HCK proto-oncogene, Src family tyrosine kinase
												ABLIM1	NM_006720	actin binding LIM protein 1
												IFI30	NM_006332	IFI30, lysosomal thiol reductase
												ADAM15	NM_001261465	ADAM metallopeptidase domain 15
												AP1B1	NM_001166019	adaptor related protein complex 1 beta 1 subunit
												TTC28-AS1	NR_026963	TTC28 antisense RNA 1
												HMHA1	NM_001258328	histocompatibility (minor) HA-1
												TMEM220	NM_001004313	transmembrane protein 220
												NKTR	NM_005385	natural killer cell triggering receptor
												CD86	NM_001206924	CD86 molecule
												LRMP	NM_001204126	lymphoid restricted membrane protein
												EXOSC9	NM_005033	exosome component 9
												PICALM	NM_007166	phosphatidylinositol binding clathrin assembly protein
												DROSHA	NM_013235	drosha ribonuclease III
												DEGS1	NM_003676	delta(4)-desaturase, sphingolipid 1
												HEATR3	NM_182922	HEAT repeat containing 3
												NUP133	NM_018230	nucleoporin 133kDa
												SUGP2	NM_014884	SURP and G-patch domain containing 2
												MED12	NM_005120	mediator complex subunit 12
												RRP7BP	NR_002184	ribosomal RNA processing 7 homolog B, pseudogene
												ADPGK	NM_031284	ADP-dependent glucokinase
												U2AF1L4	NM_001040425	U2 small nuclear RNA auxiliary factor 1-like 4
												SH3KBP1	NM_001024666	SH3 domain containing kinase binding protein 1
												NFKBIE	NM_004556	NFKB inhibitor epsilon
												ARGLU1	NM_018011	arginine and glutamate rich 1
												U2AF1	NM_001025203	U2 small nuclear RNA auxiliary factor 1
												GPR89B	NM_016334	G protein-coupled receptor 89B
												IRF5	NM_001098630	interferon regulatory factor 5
												RFC2	NM_181471	replication factor C subunit 2
												TFAP4	NM_003223	transcription factor AP-4 (activating enhancer binding protein 4)
												LPAR2	NM_004720	lysophosphatidic acid receptor 2
												NPIPB3	NM_130464	nuclear pore complex interacting protein family member B3
												SCUBE3	NM_152753	signal peptide, CUB domain and EGF like domain containing 3
												CRY2	NM_001127457	cryptochrome circadian clock 2
												ZFP62	NM_152283	ZFP62 zinc finger protein
												STK17B	NM_004226	serine/threonine kinase 17b
												AP2A2	NM_012305	adaptor related protein complex 2 alpha 2 subunit
												RPL23P8	NR_026673	ribosomal protein L23 pseudogene 8
												CEP152	NM_014985	centrosomal protein 152
												TRAM2	NM_012288	translocation associated membrane protein 2
												AP4B1	NM_006594	adaptor related protein complex 4 beta 1 subunit
												MOSPD3	NM_001040097	motile sperm domain containing 3
												BMF	NM_001003943	Bcl2 modifying factor
												CRIM1	NM_016441	cysteine rich transmembrane BMP regulator 1 (chordin-like)
												NOTCH1	NM_017617	notch 1
												ARL3	NM_004311	ADP ribosylation factor like GTPase 3
												RFX5	NM_001025603	regulatory factor X5
												CALML4	NR_104583	calmodulin like 4
												NOD1	NM_006092	nucleotide binding oligomerization domain containing 1
												SNX22	NR_073534	sorting nexin 22
												ZKSCAN4	NM_019110	zinc finger with KRAB and SCAN domains 4
												NAA40	NM_024771	N(alpha)-acetyltransferase 40, NatD catalytic subunit
												PNN	NM_002687	pinin, desmosome associated protein
												GAA	NM_001079804	glucosidase alpha, acid
												NFATC1	NM_006162	nuclear factor of activated T-cells 1
												ZNF232	NM_014519	zinc finger protein 232
												ZNF687	NM_001304764	zinc finger protein 687
												METTL12	NM_001043229	methyltransferase like 12
												RHOU	NR_037962	ras homolog family member U
												FCGRT	NM_001136019	Fc fragment of IgG receptor and transporter
												PDK1	NR_103731	pyruvate dehydrogenase kinase 1
												ATM	NM_000051	ATM serine/threonine kinase
												TRAF5	NM_004619	TNF receptor associated factor 5
												CCDC88B	NM_032251	coiled-coil domain containing 88B
												NOP9	NM_001286367	NOP9 nucleolar protein
												DSC2	NM_024422	desmocollin 2
												CCNF	NM_001761	cyclin F
												ACTG1P20	NR_033926	actin gamma 1 pseudogene 20
												KLHL22	NM_032775	kelch like family member 22
												CXCR5	NM_001716	chemokine (C-X-C motif) receptor 5
												RPL35	NM_007209	ribosomal protein L35
												HEXDC	NM_173620	hexosaminidase D
												SMC2	NM_001265602	structural maintenance of chromosomes 2
												CHD6	NM_032221	chromodomain helicase DNA binding protein 6
												CAPZB	NM_001282162	capping actin protein of muscle Z-line beta subunit
												NFIL3	NM_005384	nuclear factor, interleukin 3 regulated
												FAM98C	NM_174905	family with sequence similarity 98 member C
												RPL21P28	NR_026911	ribosomal protein L21 pseudogene 28
												APPL2	NM_001251904	adaptor protein, phosphotyrosine interacting with PH domain and leucine zipper 2
												PDS5B	NM_015032	PDS5 cohesin associated factor B
												LIX1L	NM_153713	limb and CNS expressed 1 like
												SURF2	NM_001278928	surfeit 2
												FBXO6	NM_018438	F-box protein 6
												PCF11	NM_015885	PCF11 cleavage and polyadenylation factor subunit
												ADRBK1	NM_001619
												POLB	NM_002690	polymerase (DNA) beta
												FCHSD1	NM_033449	FCH and double SH3 domains 1
												C17orf62	NM_001033046	chromosome 17 open reading frame 62
												LINC01000	NR_024368	long intergenic non-protein coding RNA 1000
												UBE2E3	NM_182678	ubiquitin conjugating enzyme E2 E3
												SLC30A1	NM_021194	solute carrier family 30 member 1
												TP53I13	NM_138349	tumor protein p53 inducible protein 13
												TMEM265	NM_001256829	transmembrane protein 265
												PHYKPL	NM_001278346	5-phosphohydroxy-L-lysine phospho-lyase
												WDR55	NM_017706	WD repeat domain 55
												MLKL	NM_152649	mixed lineage kinase domain-like
												ATG10	NM_001131028	autophagy related 10
												CHN2	NM_001293069	chimerin 2
												GNL2	NM_013285	G protein nucleolar 2
												MYL6	NM_079423	myosin light chain 6
												GPKOW	NM_015698	G-patch domain and KOW motifs
												FEZ2	NM_001042548	fasciculation and elongation protein zeta 2
												IZUMO4	NM_001039846	IZUMO family member 4
												SMG1P2	NR_002473_1	SMG1 pseudogene 2
												TLE4	NM_001282748	transducin like enhancer of split 4
												RGS3	NM_144488	regulator of G-protein signaling 3
												AMZ2P1	NR_026903	archaelysin family metallopeptidase 2 pseudogene 1
												CYCS	NM_018947	cytochrome c, somatic
												ATP5I	NM_007100	ATP synthase, H+ transporting, mitochondrial Fo complex subunit E
												SEPT7P2	NR_024271	septin 7 pseudogene 2
												NDUFS2	NM_004550	NADH:ubiquinone oxidoreductase core subunit S2
												GRHPR	NM_012203	glyoxylate reductase/hydroxypyruvate reductase
												USP42	NM_032172	ubiquitin specific peptidase 42
												MAN1C1	NM_001289010	mannosidase alpha class 1C member 1
												NARF	NM_001038618	nuclear prelamin A recognition factor
												HNRNPA2B1	NM_002137	heterogeneous nuclear ribonucleoprotein A2/B1
												TRIM13	NM_005798	tripartite motif containing 13
												HYI	NM_001190880	hydroxypyruvate isomerase (putative)
												ARMC7	NM_024585	armadillo repeat containing 7
												PSMC3IP	NM_013290	PSMC3 interacting protein
												SHROOM1	NM_133456	shroom family member 1
												PDGFC	NM_016205	platelet derived growth factor C
												SCARNA9	NR_002569	small Cajal body-specific RNA 9
												C15orf39	NM_015492	chromosome 15 open reading frame 39
												ARID4A	NM_023000	AT-rich interaction domain 4A
												ZNF197	NM_001024855	zinc finger protein 197
												TBCD	NM_005993	tubulin folding cofactor D
												RPS4X	NM_001007	ribosomal protein S4, X-linked
												TCAF1	NM_001206938	TRPM8 channel associated factor 1
												NF1	NM_000267	neurofibromin 1
												GLI1	NM_001160045	GLI family zinc finger 1
												CD300LB	NM_174892	CD300 molecule like family member b
												RAD51C	NR_103873	RAD51 paralog C
												C19orf68	NM_199341	chromosome 19 open reading frame 68
												ZNF747	NM_001305019	zinc finger protein 747
												ZNF490	NM_020714	zinc finger protein 490
												DUSP22	NM_001286555	dual specificity phosphatase 22
												RNF144B	NM_182757	ring finger protein 144B
												FAM133DP	NR_034169	family with sequence similarity 133 member D, pseudogene
												PRKAG2-AS1	NR_038926	PRKAG2 antisense RNA 1
												FHOD1	NM_013241	formin homology 2 domain containing 1
												RPL13AP5	NR_026712	ribosomal protein L13a pseudogene 5
												DND1	NM_194249	DND microRNA-mediated repression inhibitor 1
												DYNC1H1	NM_001376	dynein cytoplasmic 1 heavy chain 1
												TP53TG1	NR_015381	TP53 target 1 (non-protein coding)
												SUOX	NM_000456	sulfite oxidase
												MKL1	NM_001282662	megakaryoblastic leukemia (translocation) 1
												PILRB	NM_178238	paired immunoglobin-like type 2 receptor beta
												CSTF2	NM_001325	cleavage stimulation factor subunit 2
												RNF166	NM_178841	ring finger protein 166
												GTF2H2	NM_001515	general transcription factor IIH subunit 2
												C2CD2	NM_015500	C2 calcium-dependent domain containing 2
												EPC1	NM_001272004	enhancer of polycomb homolog 1
												KIF3A	NM_007054	kinesin family member 3A
												LAMTOR4	NM_001008395	late endosomal/lysosomal adaptor, MAPK and MTOR activator 4
												POLR3GL	NM_032305	polymerase (RNA) III subunit G like
												GATSL3	NM_001037666	GATS protein-like 3
												AGO4	NM_017629	argonaute 4, RISC catalytic component
												CNPY3	NM_006586	canopy FGF signaling regulator 3
												DOCK2	NM_004946	dedicator of cytokinesis 2
												GTF2IRD2	NM_173537	GTF2I repeat domain containing 2
												STX6	NM_001286210	syntaxin 6
												DHRS12	NM_001270424	dehydrogenase/reductase (SDR family) member 12
												B4GAT1	NM_006876	beta-1,4-glucuronyltransferase 1
												ARRB2	NM_004313	arrestin beta 2
												SEMA4A	NM_001193301	semaphorin 4A
												ZNF554	NM_001102651	zinc finger protein 554
												LOXL3	NM_001289165	lysyl oxidase like 3
												UBL5	NM_001048241	ubiquitin like 5
												RPL26	NM_000987	ribosomal protein L26
												FAM76B	NM_144664	family with sequence similarity 76 member B
												ANP32A-IT1	NR_026808	ANP32A intronic transcript 1
												SLC18B1	NM_052831	solute carrier family 18 member B1
												SCAPER	NM_001145923	S-phase cyclin A-associated protein in the ER
												ZNF266	NM_001271314	zinc finger protein 266
												ARL5A	NM_001037174	ADP ribosylation factor like GTPase 5A
												REREP3	NR_033735	arginine-glutamic acid dipeptide (RE) repeats pseudogene 3
												FAR2	NM_001271783	fatty acyl-CoA reductase 2
												ZNF44	NM_016264	zinc finger protein 44
												DDX39A	NM_005804	DEAD-box helicase 39A
												ST14	NM_021978	suppression of tumorigenicity 14
												ELAC2	NM_173717	elaC ribonuclease Z 2
												KRBOX4	NM_001129898	KRAB box domain containing 4
												CIRBP	NM_001300815	cold inducible RNA binding protein
												GPSM2	NM_013296	G-protein signaling modulator 2
												PNPO	NM_018129	pyridoxamine 5'-phosphate oxidase
												LINC01004	NR_039981	long intergenic non-protein coding RNA 1004
												RPS24	NM_033022	ribosomal protein S24
												FAM120C	NM_001300788	family with sequence similarity 120C
												RDH13	NM_138412	retinol dehydrogenase 13 (all-trans/9-cis)
												FBXL4	NM_001278716	F-box and leucine-rich repeat protein 4
												PPARD	NM_001171819	peroxisome proliferator activated receptor delta
												RPS6	NM_001010	ribosomal protein S6
												ZNF692	NM_001193328	zinc finger protein 692
												GNA15	NM_002068	G protein subunit alpha 15
												HCG11	NR_026790	HLA complex group 11 (non-protein coding)
												ARSD	NM_001669	arylsulfatase D
												CCS	NM_005125	copper chaperone for superoxide dismutase
												CTNNBL1	NM_001281495	catenin beta like 1
												LANCL1	NM_006055	LanC like 1
												BCL2L2-PABPN1	NM_001199864	BCL2L2-PABPN1 readthrough
												DENND4B	NM_014856	DENN domain containing 4B
												CYFIP1	NM_001287810	cytoplasmic FMR1 interacting protein 1
												KCTD17	NM_024681	potassium channel tetramerization domain containing 17
												MESDC1	NM_022566	mesoderm development candidate 1
												CERK	NM_022766	ceramide kinase
												SEC31B	NM_015490	SEC31 homolog B, COPII coat complex component
												ARHGEF19	NM_153213	Rho guanine nucleotide exchange factor 19
												SLC25A45	NM_001278250	solute carrier family 25 member 45
												CBR4	NM_032783	carbonyl reductase 4
												CCDC125	NM_001297696	coiled-coil domain containing 125
												JMJD6	NM_001081461	arginine demethylase and lysine hydroxylase
												ZFHX3	NM_006885	zinc finger homeobox 3
												PUS3	NM_031307	pseudouridylate synthase 3
												ARRDC1	NM_152285	arrestin domain containing 1
												SNAI1	NM_005985	snail family zinc finger 1
												SLC35D2	NR_104627	solute carrier family 35 member D2
												FRA10AC1	NM_145246	fragile site, folic acid type, rare, fra(10)(q23.3) or fra(10)(q24.2) candidate 1
												IL15RA	NM_002189	interleukin 15 receptor, alpha
												NSD1	NM_172349	nuclear receptor binding SET domain protein 1
												FUK	NM_145059	fucokinase
												PTAFR	NM_000952	platelet activating factor receptor
												CHTF18	NM_022092	chromosome transmission fidelity factor 18
												ZSCAN16-AS1	NR_103456	ZSCAN16 antisense RNA 1
												HPRT1	NM_000194	hypoxanthine phosphoribosyltransferase 1
												ZC3H4	NM_015168	zinc finger CCCH-type containing 4
												TTN	NM_133437	titin
												ELOVL1	NR_046117	ELOVL fatty acid elongase 1
												SASS6	NM_001304829	SAS-6 centriolar assembly protein
												SGSM2	NM_014853	small G protein signaling modulator 2
												SORD	NR_034039	sorbitol dehydrogenase
												PUS7L	NM_031292	pseudouridylate synthase 7 like
												PIGO	NM_152850	phosphatidylinositol glycan anchor biosynthesis class O
												CTPS2	NM_019857	CTP synthase 2
												NSUN5	NM_001168347	NOP2/Sun RNA methyltransferase family member 5
												C4orf33	NM_173487	chromosome 4 open reading frame 33
												DNASE1L1	NM_006730	deoxyribonuclease I-like 1
												SNRPF	NM_003095	small nuclear ribonucleoprotein polypeptide F
												SH2B3	NM_005475	SH2B adaptor protein 3
												WDR91	NM_014149	WD repeat domain 91
												RPL34	NM_000995	ribosomal protein L34
												FANCA	NM_000135	Fanconi anemia complementation group A
												CCT6P3	NR_033416	chaperonin containing TCP1 subunit 6 pseudogene 3
												SFXN5	NM_144579	sideroflexin 5
												FAM166A	NM_001001710	family with sequence similarity 166 member A
												SRPK2	NM_182692	SRSF protein kinase 2
												FAAP20	NM_001256945	Fanconi anemia core complex associated protein 20
												ERLIN2	NM_007175	ER lipid raft associated 2
												RERE	NM_001042681	arginine-glutamic acid dipeptide repeats
												SEPT8	NM_001098811	septin 8
												DYNC1I2	NM_001378	dynein cytoplasmic 1 intermediate chain 2
												ARSA	NM_000487	arylsulfatase A
												TRAK1	NM_001265608	trafficking protein, kinesin binding 1
												ZNF611	NM_030972	zinc finger protein 611
												MALAT1	NR_002819	Derived by automated computational analysis using gene prediction method: Gnomon.
												C9orf40	NM_017998	chromosome 9 open reading frame 40
												ZBTB39	NM_014830	zinc finger and BTB domain containing 39
												RPS19	NM_001022	ribosomal protein S19
												FLNB	NM_001164317	filamin B
												RPL11	NM_000975	ribosomal protein L11
												POP1	NM_001145861	POP1 homolog, ribonuclease P/MRP subunit
												MSN	NM_002444	moesin
												TBC1D25	NM_002536	TBC1 domain family member 25
												PBXIP1	NM_020524	pre-B-cell leukemia homeobox interacting protein 1
												HMGN2	NM_005517	high mobility group nucleosomal binding domain 2
												PRKACB	NM_002731	protein kinase cAMP-activated catalytic subunit beta
												ATF7IP	NM_001286515	activating transcription factor 7 interacting protein
												SLX1A-SULT1A3	NR_037608	SLX1A-SULT1A3 readthrough (NMD candidate)
												PPA1	NM_021129	pyrophosphatase (inorganic) 1
												YWHAE	NM_006761	tyrosine 3-monooxygenase/tryptophan 5-monooxygenase activation protein epsilon
												MYO18A	NM_203318	myosin XVIIIA
												ISG20	NR_130134	interferon stimulated exonuclease gene 20kDa
												EPM2AIP1	NM_014805	EPM2A (laforin) interacting protein 1
												SZT2	NM_015284	seizure threshold 2 homolog (mouse)
												ZFP14	NM_001297619	ZFP14 zinc finger protein
												TIAF1	NM_004740	TGFB1-induced anti-apoptotic factor 1
												PRR29	NM_001191031	proline rich 29
												NPIPB5	NM_001135865	nuclear pore complex interacting protein family member B5
												ORMDL2	NM_014182	ORMDL sphingolipid biosynthesis regulator 2
												FSTL3	NM_005860	follistatin like 3
												NPIPB4	NM_001310148	nuclear pore complex interacting protein family member B4
												CMTR2	NM_001099642	cap methyltransferase 2
												C3orf62	NM_198562	chromosome 3 open reading frame 62
												KIAA1586	NM_001286274	KIAA1586
												RAB30-AS1	NR_038903	RAB30 antisense RNA 1 (head to head)
												DOK3	NM_001144875	docking protein 3
												NFIC	NM_001245005	nuclear factor I C
												NDOR1	NM_014434	NADPH dependent diflavin oxidoreductase 1
												STX8	NR_033656	syntaxin 8
												HTRA2	NM_145074	HtrA serine peptidase 2
												CLIC1	NM_001288	chloride intracellular channel 1
												DNALI1	NM_003462	dynein axonemal light intermediate chain 1
												FAM73B	NM_032809	family with sequence similarity 73 member B
												TTLL4	NM_014640	tubulin tyrosine ligase like 4
												ACVR1B	NM_004302	activin A receptor type 1B
												RFC4	NM_181573	replication factor C subunit 4
												RAB29	NM_001135662	RAB29, member RAS oncogene family
												FNBP1L	NM_017737	formin binding protein 1 like
												SBNO2	NM_014963	strawberry notch homolog 2 (Drosophila)
												CDK5RAP1	NM_016082	CDK5 regulatory subunit associated protein 1
												UACA	NM_018003	uveal autoantigen with coiled-coil domains and ankyrin repeats
												MTF2	NM_001164392	metal response element binding transcription factor 2
												GCH1	NM_001024070	GTP cyclohydrolase 1
												TNK2	NM_001308046	tyrosine kinase non receptor 2
												CSTF2T	NM_015235	cleavage stimulation factor subunit 2, tau variant
												ZNF525	NR_003699	zinc finger protein 525
												ZNF445	NM_181489	zinc finger protein 445
												FAM101B	NM_182705	family with sequence similarity 101 member B
												DONSON	NM_017613	downstream neighbor of SON
												CD83	NM_001251901	CD83 molecule
												PSME2	NM_002818	proteasome activator subunit 2
												PFDN5	NM_145897	prefoldin subunit 5
												SRP19	NM_003135	signal recognition particle 19kDa
												HS3ST3B1	NR_130138	heparan sulfate-glucosamine 3-sulfotransferase 3B1
												MIIP	NM_021933	migration and invasion inhibitory protein
												TMEM180	NM_024789
												RGS14	NM_006480	regulator of G-protein signaling 14
												RPL36A-HNRNPH2	NM_001199973	RPL36A-HNRNPH2 readthrough
												UNC93B1	NM_030930	unc-93 homolog B1 (C. elegans)
												OGG1	NM_002542	8-oxoguanine DNA glycosylase
												PACS2	NM_001243127	phosphofurin acidic cluster sorting protein 2
												RLF	NM_012421	rearranged L-myc fusion
												SREK1	NM_001270493	splicing regulatory glutamic acid/lysine-rich protein 1
												RPL3	NM_001033853	ribosomal protein L3
												JUNB	NM_002229	JunB proto-oncogene, AP-1 transcription factor subunit
												CCDC84	NR_104050	coiled-coil domain containing 84
												CCDC53	NM_001301107	coiled-coil domain containing 53
												MYH9	NM_002473	myosin, heavy chain 9, non-muscle
												ICAM2	NM_001099788	intercellular adhesion molecule 2
												ATP8B1	NM_005603	ATPase phospholipid transporting 8B1
												DIS3L2	NM_001257282	DIS3 like 3'-5' exoribonuclease 2
												SCYL3	NM_020423	SCY1 like pseudokinase 3
												NMRAL1	NM_001305141	NmrA-like family domain containing 1
												ADSL	NM_001123378	adenylosuccinate lyase
												FLJ10038	NR_026891	uncharacterized protein FLJ10038
												RBM14-RBM4	NM_001198845	RBM14-RBM4 readthrough
												COIL	NM_004645	coilin
												BIN2	NM_001290008	bridging integrator 2
												ZNF358	NM_018083	zinc finger protein 358
												SIK3	NM_001281749	SIK family kinase 3
												MED11	NM_001305000	mediator complex subunit 11
												LRRC8D	NM_001134479	leucine-rich repeat containing 8 family member D
												C4orf27	NM_017867
												ZNF564	NM_144976	zinc finger protein 564
												RPS20	NM_001146227	ribosomal protein S20
												WWC2	NM_024949	WW and C2 domain containing 2
												CD68	NM_001251	CD68 molecule
												ZNF791	NM_153358	zinc finger protein 791
												NUP85	NM_001303276	nucleoporin 85
												SOX15	NM_006942	SRY-box 15
												UBE2E4P	NR_110506	ubiquitin conjugating enzyme E2 E4 pseudogene
												SPATA20	NM_022827	spermatogenesis associated 20
												ATXN10	NM_001167621	ataxin 10
												BMP2K	NM_198892	BMP2 inducible kinase
												MXRA7	NM_001008528	matrix remodelling associated 7
												DNAJC5	NM_025219	DnaJ heat shock protein family (Hsp40) member C5
												TOR4A	NM_017723	torsin family 4 member A
												PARP10	NM_032789	poly(ADP-ribose) polymerase family member 10
												CHD2	NM_001042572	chromodomain helicase DNA binding protein 2
												CEBPA-AS1	NR_026887	CEBPA antisense RNA 1 (head to head)
												TNRC18	NM_001080495	trinucleotide repeat containing 18
												MED30	NM_001282986	mediator complex subunit 30
												B3GALT4	NM_003782_1	beta-1,3-galactosyltransferase 4
												KIAA0141	NM_014773	KIAA0141
												MRPS31P5	NR_002816	mitochondrial ribosomal protein S31 pseudogene 5
												TANGO6	NM_024562	transport and golgi organization 6 homolog
												MAML1	NM_014757	mastermind like transcriptional coactivator 1
												ATPAF1	NM_001042546	ATP synthase mitochondrial F1 complex assembly factor 1
												RELL2	NM_001130029	RELT like 2
												FAM89A	NM_198552	family with sequence similarity 89 member A
												TRMT1	NM_001136035	tRNA methyltransferase 1
												PRRC2B	NM_013318	proline rich coiled-coil 2B
												PBX2	NM_002586_6	pre-B-cell leukemia homeobox 2
												MOV10	NM_001286072	Mov10 RISC complex RNA helicase
												ATAD2B	NM_001242338	ATPase family, AAA domain containing 2B
												KCNQ1OT1	NR_002728	KCNQ1 opposite strand/antisense transcript 1 (non-protein coding)
												FCMR	NM_001193338	Fc fragment of IgM receptor
												LRRCC1	NM_033402	leucine rich repeat and coiled-coil centrosomal protein 1
												MMAB	NR_038118	methylmalonic aciduria (cobalamin deficiency) cblB type
												KNOP1	NM_001012991	lysine-rich nucleolar protein 1
												GTF2H2B	NR_033417	general transcription factor IIH subunit 2B (pseudogene)
												HNRNPU-AS1	NR_026778
												YIPF1	NR_036640	Yip1 domain family member 1
												CELF6	NM_001172685	CUGBP, Elav-like family member 6
												DNMT1	NM_001379	DNA (cytosine-5-)-methyltransferase 1
												C20orf27	NM_001039140	chromosome 20 open reading frame 27
												ARRDC1-AS1	NR_122035	ARRDC1 antisense RNA 1
												CCDC149	NM_173463	coiled-coil domain containing 149
												PSPC1	NR_003272	paraspeckle component 1
												MPDU1	NM_004870	mannose-P-dolichol utilization defect 1
												SERPINB8	NM_002640	serpin family B member 8
												SAMD4B	NM_001303614	sterile alpha motif domain containing 4B
												RASA3	NM_007368	RAS p21 protein activator 3
												NPC2	NM_006432	NPC intracellular cholesterol transporter 2
												RNF141	NM_016422	ring finger protein 141
												CCDC14	NM_001308317	coiled-coil domain containing 14
												FDPS	NM_001135822	farnesyl diphosphate synthase
												MTA2	NM_004739	metastasis associated 1 family member 2
												COPS4	NM_001258006	COP9 signalosome subunit 4
												PCGF3	NM_006315	polycomb group ring finger 3
												ATP7A	NR_104109	ATPase copper transporting alpha
												GDI1	NM_001493	GDP dissociation inhibitor 1
												CLK2	NM_003993	CDC like kinase 2
												KCTD10	NM_031954	potassium channel tetramerization domain containing 10
												PIAS2	NM_004671	protein inhibitor of activated STAT 2
												PECAM1	NM_000442	platelet and endothelial cell adhesion molecule 1
												SLC12A4	NM_001145961	solute carrier family 12 member 4
												RTN4	NM_207521	reticulon 4
												CIPC	NM_033426	CLOCK-interacting pacemaker
												STK36	NM_001243313	serine/threonine kinase 36
												SELT	NM_016275	selenoprotein T
												BCAS2	NM_005872	breast carcinoma amplified sequence 2
												TRIM32	NM_012210	tripartite motif containing 32
												DPP3	NM_001256670	dipeptidyl peptidase 3
												TTPAL	NM_024331	tocopherol (alpha) transfer protein-like
												SOX12	NM_006943	SRY-box 12
												SRSF2	NM_001195427	serine/arginine-rich splicing factor 2
												HLA-C	NM_001243042_3	major histocompatibility complex, class I, C
												CTNNB1	NM_001904	catenin beta 1
												ANKRD13D	NM_207354	ankyrin repeat domain 13 family member D
												P2RX1	NM_002558	purinergic receptor P2X 1
												VPS33A	NM_022916	VPS33A, CORVET/HOPS core subunit
												PPP2R1B	NM_181699	protein phosphatase 2 regulatory subunit A, beta
												NUDT4P2	NR_104005	nudix hydrolase 4 pseudogene 2
												ZRSR2	NM_005089	zinc finger CCCH-type, RNA binding motif and serine/arginine rich 2
												ATP11C	NM_001010986	ATPase phospholipid transporting 11C
												SNRPD1	NM_006938	small nuclear ribonucleoprotein D1 polypeptide
												ATP8A1	NM_006095	ATPase phospholipid transporting 8A1
												ZNF101	NM_001300949	zinc finger protein 101
												A2M	NM_000014	alpha-2-macroglobulin
												VEGFB	NM_003377	vascular endothelial growth factor B
												CLCN6	NR_046428	chloride voltage-gated channel 6
												DLGAP1-AS1	NR_024101	DLGAP1 antisense RNA 1
												THAP9-AS1	NR_034075	THAP9 antisense RNA 1
												INCENP	NM_020238	inner centromere protein
												DNHD1	NM_144666	dynein heavy chain domain 1
												BPTF	NM_182641	bromodomain PHD finger transcription factor
												LINC01578	NR_037600	long intergenic non-protein coding RNA 1578
												LAPTM5	NM_006762	lysosomal protein transmembrane 5
												TMEM186	NM_015421	transmembrane protein 186
												NAB1	NM_005966	NGFI-A binding protein 1
												USP36	NM_025090	ubiquitin specific peptidase 36
												RBAK	NM_001204456	RB associated KRAB zinc finger
												LRRC37BP1	NR_015341	leucine rich repeat containing 37B pseudogene 1
												DCAF17	NR_028482	DDB1 and CUL4 associated factor 17
												GRB2	NM_002086	growth factor receptor bound protein 2
												LRCH4	NM_001289934	leucine-rich repeats and calponin homology (CH) domain containing 4
												SUPT3H	NM_001261823	SPT3 homolog, SAGA and STAGA complex component
												ZNF217	NM_006526	zinc finger protein 217
												TRIM66	NM_014818	tripartite motif containing 66
												ELP2	NM_001242877	elongator acetyltransferase complex subunit 2
												CDK3	NM_001258	cyclin-dependent kinase 3
												RBM27	NM_018989	RNA binding motif protein 27
												MOB3C	NM_145279	MOB kinase activator 3C
												NCOA5	NM_020967	nuclear receptor coactivator 5
												BMI1	NM_005180	BMI1 proto-oncogene, polycomb ring finger
												MYO1F	NM_012335	myosin IF
												RNF31	NM_017999	ring finger protein 31
												RCL1	NM_001286700	RNA terminal phosphate cyclase like 1
												ARF5	NM_001662	ADP ribosylation factor 5
												DOCK11	NM_144658	dedicator of cytokinesis 11
												SUN1	NM_001171946	Sad1 and UNC84 domain containing 1
												CLASRP	NM_007056	CLK4 associating serine/arginine rich protein
												BTN2A1	NM_007049	butyrophilin subfamily 2 member A1
												IFNGR2	NM_005534	interferon gamma receptor 2 (interferon gamma transducer 1)
												HSPBAP1	NM_024610	HSPB1 associated protein 1
												STARD9	NM_020759	StAR related lipid transfer domain containing 9
												USP53	NM_019050	ubiquitin specific peptidase 53
												RUSC1-AS1	NM_001039517	RUSC1 antisense RNA 1
												GSAP	NM_017439	gamma-secretase activating protein
												PSIP1	NM_033222	PC4 and SFRS1 interacting protein 1
												CDKN2AIPNL	NM_080656	CDKN2A interacting protein N-terminal like
												ANGEL2	NM_144567	angel homolog 2 (Drosophila)
												ANKRD12	NM_015208	ankyrin repeat domain 12
												CCDC86	NM_024098	coiled-coil domain containing 86
												ARSB	NM_000046	arylsulfatase B
												DEAF1	NM_001293634	DEAF1, transcription factor
												WBSCR22	NR_037776	Williams-Beuren syndrome chromosome region 22
												PKN3	NM_013355	protein kinase N3
												PPP2R2A	NM_002717	protein phosphatase 2 regulatory subunit B, alpha
												TTLL5	NM_015072	tubulin tyrosine ligase like 5
												VPS45	NM_001279353	vacuolar protein sorting 45 homolog
												CIDEB	NM_014430	cell death-inducing DFFA-like effector b
												RPL36A	NM_001199972	ribosomal protein L36a
												PARP9	NM_031458	poly(ADP-ribose) polymerase family member 9
												GRINA	NM_001009184	glutamate ionotropic receptor NMDA type subunit associated protein 1
												CCDC142	NM_032779	coiled-coil domain containing 142
												COX17	NM_005694	COX17 cytochrome c oxidase copper chaperone
												SMURF1	NM_020429	SMAD specific E3 ubiquitin protein ligase 1
												GLB1L	NM_024506	galactosidase beta 1 like
												ARPC3	NM_001287222	actin related protein 2/3 complex subunit 3
												TAF11	NM_005643	TATA-box binding protein associated factor 11
												PPP1R12B	NM_001167857	protein phosphatase 1 regulatory subunit 12B
												CEBPA	NM_001287435	CCAAT/enhancer binding protein alpha
												SLC9A3R2	NM_004785	SLC9A3 regulator 2
												C11orf49	NR_103471	chromosome 11 open reading frame 49
												C1orf131	NM_001300830	chromosome 1 open reading frame 131
												WDR59	NM_030581	WD repeat domain 59
												GTF2H5	NM_207118	general transcription factor IIH subunit 5
												IFI35	NM_005533	interferon induced protein 35
												RAD54L2	NM_015106	RAD54-like 2 (S. cerevisiae)
												CKS2	NM_001827	CDC28 protein kinase regulatory subunit 2
												HNRNPL	NM_001005335	heterogeneous nuclear ribonucleoprotein L
												ENSA	NM_004436	endosulfine alpha
												BRF1	NM_001519	BRF1, RNA polymerase III transcription initiation factor 90 kDa subunit
												NAT14	NM_020378	N-acetyltransferase 14 (putative)
												PHF2	NM_005392	PHD finger protein 2
												MIA-RAB4B	NR_037775	MIA-RAB4B readthrough (NMD candidate)
												CCDC112	NM_152549	coiled-coil domain containing 112
												EEF1D	NM_001960	eukaryotic translation elongation factor 1 delta
												HSPA8	NM_153201	heat shock protein family A (Hsp70) member 8
												UQCRBP1	NR_002308	ubiquinol-cytochrome c reductase binding protein pseudogene 1
												IRAK2	NM_001570	interleukin 1 receptor associated kinase 2
												IFIT2	NM_001547	interferon induced protein with tetratricopeptide repeats 2
												ABCB6	NM_005689	ATP binding cassette subfamily B member 6 (Langereis blood group)
												ADGRE1	NM_001256255	adhesion G protein-coupled receptor E1
												ZSCAN2	NM_181877	zinc finger and SCAN domain containing 2
												ACSS1	NM_001252677	acyl-CoA synthetase short-chain family member 1
												MAP3K12	NM_001193511	mitogen-activated protein kinase kinase kinase 12
												ECD	NR_024203	ecdysoneless cell cycle regulator
												PLCB2	NM_004573	phospholipase C beta 2
												SLC35B4	NM_032826	solute carrier family 35 member B4
												PLA2G15	NM_012320	phospholipase A2 group XV
												TADA2A	NM_001291918	transcriptional adaptor 2A
												MUS81	NM_025128	MUS81 structure-specific endonuclease subunit
												SRSF7	NM_001195446	serine/arginine-rich splicing factor 7
												PDCD2L	NM_032346	programmed cell death 2-like
												PPP1R10	NR_072994	protein phosphatase 1 regulatory subunit 10
												SMARCE1	NM_003079	SWI/SNF related, matrix associated, actin dependent regulator of chromatin, subfamily e, member 1
												SYNGR2	NM_004710	synaptogyrin 2
												PHKA2	NM_000292	phosphorylase kinase, alpha 2 (liver)
												SNX11	NM_152244	sorting nexin 11
												LINC00667	NR_015389	long intergenic non-protein coding RNA 667
												CAMK1	NM_003656	calcium/calmodulin dependent protein kinase I
												UBE2O	NM_022066	ubiquitin conjugating enzyme E2 O
												RPUSD1	NM_058192	RNA pseudouridylate synthase domain containing 1
												AASDH	NM_001286670	aminoadipate-semialdehyde dehydrogenase
												C20orf96	NM_153269	chromosome 20 open reading frame 96
												CEP170	NM_014812	centrosomal protein 170
												PRPF38A	NM_032864	pre-mRNA processing factor 38A
												PTGDR2	NM_004778	prostaglandin D2 receptor 2
												RNF219	NM_024546	ring finger protein 219
												PSMB10	NM_002801	proteasome subunit beta 10
												SCAI	NM_173690	suppressor of cancer cell invasion
												COMMD7	NM_053041	COMM domain containing 7
												NKIRAS1	NM_020345	NFKB inhibitor interacting Ras-like 1
												RBM7	NM_016090	RNA binding motif protein 7
												RPS23	NM_001025	ribosomal protein S23
												ALPK1	NM_025144	alpha kinase 1
												ALKBH4	NM_017621	alkB homolog 4, lysine demethylase
												RPS7	NM_001011	ribosomal protein S7
												SLC39A1	NM_001271961	solute carrier family 39 member 1
												METTL5	NM_014168	methyltransferase like 5
												ERMAP	NM_001017922	erythroblast membrane associated protein (Scianna blood group)
												PRPS1	NM_002764	phosphoribosyl pyrophosphate synthetase 1
												MRS2P2	NR_024072	MRS2 pseudogene 2
												ZNF764	NM_001172679	zinc finger protein 764
												KCTD11	NM_001002914	potassium channel tetramerization domain containing 11
												CHD1	NM_001270	chromodomain helicase DNA binding protein 1
												LSM14A	NM_015578	LSM14A mRNA processing body assembly factor
												SGK1	NM_001291995	serum/glucocorticoid regulated kinase 1
												ANKZF1	NM_018089	ankyrin repeat and zinc finger domain containing 1
												VPS13C	NM_020821	vacuolar protein sorting 13 homolog C
												EXOG	NM_001145464	endo/exonuclease (5'-3'), endonuclease G-like
												PLAUR	NM_001005376	plasminogen activator, urokinase receptor
												USP32	NM_032582	ubiquitin specific peptidase 32
												MNAT1	NM_001177963	MNAT1, CDK activating kinase assembly factor
												VMP1	NM_030938	vacuole membrane protein 1
												OS9	NM_001017958	osteosarcoma amplified 9, endoplasmic reticulum lectin
												CCNC	NM_005190	cyclin C
												MAPRE1	NM_012325	microtubule associated protein RP/EB family member 1
												SEPT6	NM_145802	septin 6
												WWC3	NM_015691	WWC family member 3
												POLR2A	NM_000937	polymerase (RNA) II subunit A
												SIAH1	NM_001006610	siah E3 ubiquitin protein ligase 1
												HMGN1	NM_004965	high mobility group nucleosome binding domain 1
												TTBK2	NM_173500	tau tubulin kinase 2
												PHF19	NM_001286842	PHD finger protein 19
												RFXANK	NM_001278727	regulatory factor X associated ankyrin containing protein
												RBM3	NM_006743	RNA binding motif (RNP1, RRM) protein 3
												PYCR2	NM_001271681	pyrroline-5-carboxylate reductase family member 2
												SIN3B	NM_015260	SIN3 transcription regulator family member B
												NOP56	NM_006392	NOP56 ribonucleoprotein
												TMA16	NM_018352	translation machinery associated 16 homolog
												TRABD	NM_025204	TraB domain containing
												MDC1	NM_014641	mediator of DNA damage checkpoint 1
												TPD52L2	NM_199359	tumor protein D52 like 2
												DDAH2	NM_001303008_5	dimethylarginine dimethylaminohydrolase 2
												DDX39B	NM_004640	DEAD-box helicase 39B
												CA5B	NM_007220	carbonic anhydrase 5B
												ILF3-AS1	NR_024333	ILF3 antisense RNA 1 (head to head)
												SWAP70	NM_015055	SWAP switching B-cell complex 70kDa subunit
												INVS	NM_014425	inversin
												MTF1	NM_005955	metal-regulatory transcription factor 1
												FBXO44	NM_183412	F-box protein 44
												SNRK	NM_001100594	SNF related kinase
												THUMPD2	NM_025264	THUMP domain containing 2
												HMGN4	NM_006353	high mobility group nucleosomal binding domain 4
												POMZP3	NM_152992	POM121 and ZP3 fusion
												C17orf85	NM_001114118
												COA4	NM_016565	cytochrome c oxidase assembly factor 4 homolog
												VPS16	NM_022575	VPS16, CORVET/HOPS core subunit
												DFFA	NM_004401	DNA fragmentation factor subunit alpha
												RPS27A	NM_001135592	ribosomal protein S27a
												FAM179B	NM_001308120	family with sequence similarity 179 member B
												ZNF267	NM_001265588	zinc finger protein 267
												LRRC23	NM_006992	leucine rich repeat containing 23
												EPHB6	NM_001280794	EPH receptor B6
												TFCP2	NM_001173453	transcription factor CP2
												RAB3D	NM_004283	RAB3D, member RAS oncogene family
												ZNF136	NM_003437	zinc finger protein 136
												UPF2	NM_015542	UPF2 regulator of nonsense transcripts homolog (yeast)
												HPS3	NM_032383	HPS3, biogenesis of lysosomal organelles complex 2 subunit 1
												ZNF335	NM_022095	zinc finger protein 335
												TWISTNB	NM_001002926	TWIST neighbor
												TOMM7	NM_019059	translocase of outer mitochondrial membrane 7
												EVI2A	NM_001003927	ecotropic viral integration site 2A
												HAVCR2	NM_032782	hepatitis A virus cellular receptor 2
												ZNF557	NM_001044387	zinc finger protein 557
												MLLT1	NM_005934	myeloid/lymphoid or mixed-lineage leukemia
												HLA-DQA1	NM_002122	major histocompatibility complex, class II, DQ alpha 1
												CTDSPL2	NM_016396	CTD small phosphatase like 2
												MOCS2	NM_176806	molybdenum cofactor synthesis 2
												MRPL18	NM_014161	mitochondrial ribosomal protein L18
												TMOD1	NM_001166116	tropomodulin 1
												PRMT7	NM_001184824	protein arginine methyltransferase 7
												IL6R	NM_000565	interleukin 6 receptor
												TRMT12	NM_017956	tRNA methyltransferase 12 homolog (S. cerevisiae)
												AKT3	NM_181690	v-akt murine thymoma viral oncogene homolog 3
												NXT1	NM_013248	nuclear transport factor 2 like export factor 1
												IKBKB	NM_001190720	inhibitor of kappa light polypeptide gene enhancer in B-cells, kinase beta
												YLPM1	NM_019589	YLP motif containing 1
												RNASEH2B	NM_001142279	ribonuclease H2 subunit B
												ARID4B	NM_031371	AT-rich interaction domain 4B
												RPP21	NM_001199120_3	ribonuclease P/MRP subunit p21
												CBWD3	NM_201453	COBW domain containing 3
												RPS26P11	NR_002309	ribosomal protein S26 pseudogene 11
												EPHB2	NM_001309192	EPH receptor B2
												TRIM14	NM_033219	tripartite motif containing 14
												STAU2	NM_001164383	staufen double-stranded RNA binding protein 2
												MYOM1	NM_019856	myomesin 1
												CCP110	NM_001199022	centriolar coiled-coil protein 110kDa
												HNRNPM	NM_001297418	heterogeneous nuclear ribonucleoprotein M
												TMEM144	NM_018342	transmembrane protein 144
												NEDD1	NM_001135177	neural precursor cell expressed, developmentally down-regulated 1
												ZP3	NM_007155	zona pellucida glycoprotein 3 (sperm receptor)
												BASP1	NM_001271606	brain abundant membrane attached signal protein 1
												UBE2G2	NM_182688	ubiquitin conjugating enzyme E2 G2
												TYK2	NM_003331	tyrosine kinase 2
												MAST4	NM_198828	microtubule associated serine/threonine kinase family member 4
												SEC61A2	NM_018144	Sec61 translocon alpha 2 subunit
												PWWP2A	NM_052927	PWWP domain containing 2A
												CUL9	NM_015089	cullin 9
												WSB1	NM_134265	WD repeat and SOCS box containing 1
												ZNF185	NM_001178110	zinc finger protein 185 (LIM domain)
												WDR38	NM_001276376	WD repeat domain 38
												SNRNP35	NR_104103	small nuclear ribonucleoprotein U11/U12 subunit 35
												TMEM184B	NM_001195072	transmembrane protein 184B
												ORC2	NM_006190	origin recognition complex subunit 2
												MTO1	NM_012123	mitochondrial tRNA translation optimization 1
												CDC123	NM_006023	cell division cycle 123
												CCDC82	NM_024725	coiled-coil domain containing 82
												CNTLN	NM_001286985	centlein
												DHRS4	NM_001282988	dehydrogenase/reductase (SDR family) member 4
												CRLF3	NR_073118	cytokine receptor like factor 3
												NUDT16L1	NM_001193452	nudix hydrolase 16 like 1
												DAZAP2	NM_001136269	DAZ associated protein 2
												ASL	NM_000048	argininosuccinate lyase
												MZF1-AS1	NR_027334	MZF1 antisense RNA 1
												DHRS4L2	NM_001193637	dehydrogenase/reductase (SDR family) member 4 like 2
												RPL4	NM_000968	ribosomal protein L4
												ZASP	NM_001289933	ZO-2 associated speckle protein
												MON1A	NM_032355	MON1 homolog A, secretory trafficking associated
												PXK	NM_001289098	PX domain containing serine/threonine kinase like
												BOLA3	NM_212552	bolA family member 3
												PHIP	NM_017934	pleckstrin homology domain interacting protein
												RNPC3	NM_017619	RNA binding region (RNP1, RRM) containing 3
												RPSA	NM_001304288	ribosomal protein SA
												SIGLEC7	NM_014385	sialic acid binding Ig like lectin 7
												HEBP2	NM_014320	heme binding protein 2
												EIF2B5	NM_003907	eukaryotic translation initiation factor 2B subunit epsilon
												RPPH1	NR_002312	ribonuclease P RNA component H1
												SRA1	NM_001253764	steroid receptor RNA activator 1
												SPDL1	NM_017785	spindle apparatus coiled-coil protein 1
												MARK2	NM_001039469	microtubule affinity regulating kinase 2
												MTCH2	NM_014342	mitochondrial carrier 2
												ZNF629	NM_001080417	zinc finger protein 629
												UBA1	NM_153280	ubiquitin like modifier activating enzyme 1
												PLAGL2	NM_002657	PLAG1 like zinc finger 2
												RAPGEF2	NM_014247	Rap guanine nucleotide exchange factor 2
												UVRAG	NM_003369	UV radiation resistance associated
												MAN2C1	NM_001256495	mannosidase alpha class 2C member 1
												ZBTB46	NM_025224	zinc finger and BTB domain containing 46
												NR1D2	NR_110524	nuclear receptor subfamily 1 group D member 2
												CD2AP	NM_012120	CD2-associated protein
												ATP6V0E2	NR_110612	ATPase H+ transporting V0 subunit e2
												NUBP1	NM_002484	nucleotide binding protein 1
												ACAA1	NM_001607	acetyl-CoA acyltransferase 1
												ATP2C1	NM_001199182	ATPase secretory pathway Ca2+ transporting 1
												ATAD2	NM_014109	ATPase family, AAA domain containing 2
												ATP2A1	NM_004320	ATPase sarcoplasmic/endoplasmic reticulum Ca2+ transporting 1
												ARL17A	NM_016632	ADP ribosylation factor like GTPase 17A
												PARP8	NM_001178055	poly(ADP-ribose) polymerase family member 8
												RBM33	NM_053043	RNA binding motif protein 33
												LRP8	NM_001018054	LDL receptor related protein 8
												RBM10	NM_005676	RNA binding motif protein 10
												SEC11A	NM_014300	SEC11 homolog A, signal peptidase complex subunit
												DOPEY1	NM_015018	dopey family member 1
												SRCAP	NM_006662	Snf2-related CREBBP activator protein
												TPM3	NM_001278189	tropomyosin 3
												MYH11	NM_001040114	myosin, heavy chain 11, smooth muscle
												KMT2B	NM_014727	lysine methyltransferase 2B
												PRKCA	NM_002737	protein kinase C alpha
												SERPINB1	NM_030666	serpin family B member 1
												RPS25	NM_001028	ribosomal protein S25
												SMC1A	NM_001281463	structural maintenance of chromosomes 1A
												RHBDD2	NM_001040457	rhomboid domain containing 2
												RANBP3	NM_001300865	RAN binding protein 3
												RNF214	NM_207343	ring finger protein 214
												RASA4	NM_001079877	RAS p21 protein activator 4
												TNFAIP1	NM_021137	TNF alpha induced protein 1
												MAGEF1	NM_022149	MAGE family member F1
												EBP	NM_006579	emopamil binding protein (sterol isomerase)
												PROSC	NM_007198	proline synthetase co-transcribed homolog (bacterial)
												POU2F1	NM_001198786	POU class 2 homeobox 1
												CEP85L	NM_001178035	centrosomal protein 85 like
												PAN2	NM_001166279	PAN2 poly(A) specific ribonuclease subunit
												MAP1A	NM_002373	microtubule associated protein 1A
												CALM2	NM_001305624	calmodulin 2 (phosphorylase kinase, delta)
												KIAA1407	NM_020817
												SIRT6	NM_016539	sirtuin 6
												SAT2	NM_133491	spermidine/spermine N1-acetyltransferase family member 2
												ABHD1	NM_032604	abhydrolase domain containing 1
												WDR70	NM_018034	WD repeat domain 70
												MARK4	NM_031417	microtubule affinity regulating kinase 4
												ASMTL	NM_001173473_1	acetylserotonin O-methyltransferase-like
												LCOR	NM_001170766	ligand dependent nuclear receptor corepressor
												LINC00623	NR_024511	long intergenic non-protein coding RNA 623
												ZNF131	NR_123719	zinc finger protein 131
												COPS6	NM_006833	COP9 signalosome subunit 6
												STAT3	NM_139276	signal transducer and activator of transcription 3
												MRRF	NM_001173512	mitochondrial ribosome recycling factor
												MRPL42	NM_172177	mitochondrial ribosomal protein L42
												ATP6V1G2-DDX39B	NR_037853_1	ATP6V1G2-DDX39B readthrough (NMD candidate)
												SNAI3	NM_178310	snail family zinc finger 3
												CCDC71L	NM_175884	coiled-coil domain containing 71-like
												CCDC107	NM_174923	coiled-coil domain containing 107
												CCDC28B	NM_001301011	coiled-coil domain containing 28B
												GATS	NM_178831	GATS, stromal antigen 3 opposite strand
												IPO5	NM_002271	importin 5
												GNB1L	NM_053004	G protein subunit beta 1 like
												ARHGEF39	NM_032818	Rho guanine nucleotide exchange factor 39
												GGACT	NM_001195087	gamma-glutamylamine cyclotransferase
												CBWD6	NM_001085457	COBW domain containing 6
												ANKRD36C	NM_001310154	ankyrin repeat domain 36C
												SLC2A1	NM_006516	solute carrier family 2 member 1
												AMMECR1	NM_001025580	Alport syndrome, mental retardation, midface hypoplasia and elliptocytosis chromosomal region gene 1
												SLC25A28	NM_031212	solute carrier family 25 member 28
												ZNF142	NR_073599	zinc finger protein 142
												CHTF8	NM_001040146	chromosome transmission fidelity factor 8
												CKLF-CMTM1	NM_001202509	CKLF-CMTM1 readthrough
												ANKRD36B	NM_025190	ankyrin repeat domain 36B
												TLR6	NM_006068	toll like receptor 6
												PPM1K	NM_152542	protein phosphatase, Mg2+/Mn2+ dependent 1K
												PRICKLE3	NM_006150	prickle planar cell polarity protein 3
												YWHAZ	NM_001135702	tyrosine 3-monooxygenase/tryptophan 5-monooxygenase activation protein zeta
												LBR	NM_194442	lamin B receptor
												TCEAL3	NM_032926	transcription elongation factor A like 3
												SLC44A2	NM_001145056	solute carrier family 44 member 2
												AHSA2	NM_152392	AHA1, activator of heat shock 90kDa protein ATPase homolog 2 (yeast)
												PLP2	NM_002668	proteolipid protein 2 (colonic epithelium-enriched)
												KIAA2026	NM_001017969	KIAA2026
												LUZP1	NM_001142546	leucine zipper protein 1
												MAPKBP1	NM_014994	mitogen-activated protein kinase binding protein 1
												ZNF18	NM_144680	zinc finger protein 18
												RRM1	NM_001033	ribonucleotide reductase catalytic subunit M1
												LILRA5	NM_181985	leukocyte immunoglobulin like receptor A5
												TRIM34	NM_001003827	tripartite motif containing 34
												POMT1	NM_007171	protein O-mannosyltransferase 1
												PIK3R5	NM_014308	phosphoinositide-3-kinase regulatory subunit 5
												NRF1	NM_005011	nuclear respiratory factor 1
												HNRNPD	NM_002138	heterogeneous nuclear ribonucleoprotein D
												ZSCAN30	NM_001166012	zinc finger and SCAN domain containing 30
												ATP5O	NM_001697	ATP synthase, H+ transporting, mitochondrial F1 complex, O subunit
												RBM17	NM_032905	RNA binding motif protein 17
												TNPO2	NM_013433	transportin 2
												SMDT1	NM_033318	single-pass membrane protein with aspartate-rich tail 1
												ZBTB7B	NR_045515	zinc finger and BTB domain containing 7B
												SERPING1	NM_000062	serpin family G member 1
												NCF1B	NR_003186	neutrophil cytosolic factor 1B pseudogene
												DDX19B	NM_001257174	DEAD-box helicase 19B
												DNM1L	NM_001278464	dynamin 1-like
												NOCT	NM_012118	nocturnin
												LGALS9	NR_024043	lectin, galactoside binding soluble 9
												KIN	NR_045609	Kin17 DNA and RNA binding protein
												CTNNBIP1	NM_001012329	catenin beta interacting protein 1
												TGS1	NM_024831	trimethylguanosine synthase 1
												ENPP4	NM_014936	ectonucleotide pyrophosphatase/phosphodiesterase 4 (putative)
												TSC22D2	NM_001303264	TSC22 domain family member 2
												PGAP3	NM_001291730	post-GPI attachment to proteins 3
												C21orf91	NM_017447	chromosome 21 open reading frame 91
												C10orf76	NM_024541	chromosome 10 open reading frame 76
												CYTH3	NM_004227	cytohesin 3
												CFL2	NM_021914	cofilin 2
												RPL15	NM_002948	ribosomal protein L15
												RBMXL1	NM_001162536	RNA binding motif protein, X-linked-like 1
												H2AFY	NM_138609	H2A histone family member Y
												CERS5	NM_001281731	ceramide synthase 5
												POGZ	NM_001194938	pogo transposable element with ZNF domain
												VAV1	NM_001258206	vav 1 guanine nucleotide exchange factor
												CXorf23	NM_198279	chromosome X open reading frame 23
												C6orf1	NM_001287396	chromosome 6 open reading frame 1
												SNRNP70	NM_003089	small nuclear ribonucleoprotein U1 subunit 70
												CPVL	NM_019029	carboxypeptidase, vitellogenic like
												GPATCH4	NM_182679	G-patch domain containing 4
												HSD17B11	NM_016245	hydroxysteroid (17-beta) dehydrogenase 11
												EWSR1	NM_005243	EWS RNA binding protein 1
												LAS1L	NM_001170649	LAS1-like, ribosome biogenesis factor
												TSNAX	NM_005999	translin-associated factor X
												RPS18	NM_022551	ribosomal protein S18
												SLC7A6	NM_003983	solute carrier family 7 member 6
												DENND5A	NM_001243254	DENN domain containing 5A
												MIF4GD	NM_001242500	MIF4G domain containing
												BEX1	NM_018476	brain expressed X-linked 1
												PSMB8-AS1	NR_037175_1	PSMB8 antisense RNA 1 (head to head)
												NCAPH2	NM_152299	non-SMC condensin II complex subunit H2
												LINC00342	NR_103734	long intergenic non-protein coding RNA 342
												ZNF426	NM_024106	zinc finger protein 426
												SIK2	NM_015191	salt inducible kinase 2
												SLX1A	NM_001014999_1	SLX1 homolog A, structure-specific endonuclease subunit
												KDM6A	NM_001291421	lysine demethylase 6A
												CBX1	NM_001127228	chromobox 1
												BRCA1	NM_007299	breast cancer 1
												LRIG2	NM_014813	leucine-rich repeats and immunoglobulin like domains 2
												FLI1	NM_001271012	Fli-1 proto-oncogene, ETS transcription factor
												ZNF534	NM_001291368	zinc finger protein 534
												HDAC3	NM_003883	histone deacetylase 3
												LMF1	NM_022773	lipase maturation factor 1
												TEP1	NM_007110	telomerase associated protein 1
												VPS33B	NM_001289149	VPS33B, late endosome and lysosome associated
												NME1	NM_198175	NME/NM23 nucleoside diphosphate kinase 1
												VRK2	NM_001288837	vaccinia related kinase 2
												P2RY11	NM_002566	purinergic receptor P2Y11
												LARP7	NR_049768	La ribonucleoprotein domain family member 7
												BCORL1	NM_001184772	BCL6 corepressor-like 1
												MBTD1	NM_017643	mbt domain containing 1
												AFMID	NM_001010982	arylformamidase
												ZNF280D	NM_001002843	zinc finger protein 280D
												UCKL1-AS1	NR_027287	UCKL1 antisense RNA 1
												ARHGAP30	NM_181720	Rho GTPase activating protein 30
												CDK10	NM_001160367	cyclin-dependent kinase 10
												COPS7A	NM_016319	COP9 signalosome subunit 7A
												KDM4B	NM_015015	lysine demethylase 4B
												POLDIP2	NM_015584	polymerase (DNA) delta interacting protein 2
												LINC00869	NR_111953	long intergenic non-protein coding RNA 869
												SUSD1	NM_022486	sushi domain containing 1
												WDR74	NM_018093	WD repeat domain 74
												MRPS7	NM_015971	mitochondrial ribosomal protein S7
												RMDN1	NM_001286707	regulator of microtubule dynamics 1
												ANPEP	NM_001150	alanyl aminopeptidase, membrane
												PRDM2	NM_001135610	PR domain 2
												NAT10	NM_001144030	N-acetyltransferase 10
												PPIB	NM_000942	peptidylprolyl isomerase B
												HMGB1	NM_002128	high mobility group box 1
												PA2G4P4	NR_003284	proliferation-associated 2G4 pseudogene 4
												C17orf49	NM_001142798	chromosome 17 open reading frame 49
												RSBN1L	NM_198467	round spermatid basic protein 1 like
												SREK1IP1	NM_173829	SREK1 interacting protein 1
												TANC2	NM_025185	tetratricopeptide repeat, ankyrin repeat and coiled-coil containing 2
												LIMD2	NM_030576	LIM domain containing 2
												PARP1	NM_001618	poly (ADP-ribose) polymerase 1
												RBPJ	NM_005349	recombination signal binding protein for immunoglobulin kappa J region
												RNF34	NM_025126	ring finger protein 34
[truncated: 7,413 more rows]
